# Supplementary material for: Pollination by sexual deception via pro‐pheromone mimicry?
Source: New Phytol. 2025 Apr 10;246(6):2416–24. doi: 10.1111/nph.70131 (PMC12095990; doi:10.1111/nph.70131)
Supplement: Supplementary file 1 — Dataset S1 GC‐MS files of Cryptostylis ovata and Lissopimpla excelsa extracts. [file NPH-246-2416-s002.zip]

Archive with 120 entries (114 files):
- 29111402.D/acqmeth.txt
- 29111402.D/BEN FAUTO_A.M/
- 29111402.D/BEN FAUTO_A.M/acq.ctl
- 29111402.D/BEN FAUTO_A.M/acq.ms
- 29111402.D/BEN FAUTO_A.M/acqmeth.txt
- 29111402.D/BEN FAUTO_A.M/Audit.txt
- 29111402.D/BEN FAUTO_A.M/bfb.val
- 29111402.D/BEN FAUTO_A.M/cc.val
- 29111402.D/BEN FAUTO_A.M/cqual.mac
- 29111402.D/BEN FAUTO_A.M/cquant.mac
- 29111402.D/BEN FAUTO_A.M/custparm.mac
- 29111402.D/BEN FAUTO_A.M/deuser.mac
- 29111402.D/BEN FAUTO_A.M/dftpp.val
- 29111402.D/BEN FAUTO_A.M/envdaver.mac
- 29111402.D/BEN FAUTO_A.M/epa.val
- 29111402.D/BEN FAUTO_A.M/events.e
- 29111402.D/BEN FAUTO_A.M/events2.e
- 29111402.D/BEN FAUTO_A.M/events3.e
- 29111402.D/BEN FAUTO_A.M/genie.e
- 29111402.D/BEN FAUTO_A.M/I7673.MTH
- 29111402.D/BEN FAUTO_A.M/iq1.mth
- 29111402.D/BEN FAUTO_A.M/LastData.mac
- 29111402.D/BEN FAUTO_A.M/lscint.e
- 29111402.D/BEN FAUTO_A.M/lscint.p
- 29111402.D/BEN FAUTO_A.M/method.ini
- 29111402.D/BEN FAUTO_A.M/method.mac
- 29111402.D/BEN FAUTO_A.M/method.txt
- 29111402.D/BEN FAUTO_A.M/methver.mac
- 29111402.D/BEN FAUTO_A.M/msdamisc.mac
- 29111402.D/BEN FAUTO_A.M/pbmstrat.mac
- 29111402.D/BEN FAUTO_A.M/qdb.mth
- 29111402.D/BEN FAUTO_A.M/quant.val
- 29111402.D/BEN FAUTO_A.M/refspec/
- 29111402.D/BEN FAUTO_A.M/rptdef.xls
- 29111402.D/BEN FAUTO_A.M/rteint.p
- 29111402.D/BEN FAUTO_A.M/tic.val
- 29111402.D/BEN FAUTO_A.M/win.pos
- 29111402.D/cnorm.ini
- 29111402.D/DATA.MS
- 29111402.D/PRE_POST.INI
- BB40320f.D/acqmeth.txt
- BB40320f.D/BB1AUTO.M/
- BB40320f.D/BB1AUTO.M/acq.ctl
- BB40320f.D/BB1AUTO.M/acq.ms
- BB40320f.D/BB1AUTO.M/acqmeth.txt
- BB40320f.D/BB1AUTO.M/Audit.txt
- BB40320f.D/BB1AUTO.M/bfb.val
- BB40320f.D/BB1AUTO.M/cc.val
- BB40320f.D/BB1AUTO.M/cqual.mac
- BB40320f.D/BB1AUTO.M/cquant.mac
- BB40320f.D/BB1AUTO.M/custparm.mac
- BB40320f.D/BB1AUTO.M/deuser.mac
- BB40320f.D/BB1AUTO.M/dftpp.val
- BB40320f.D/BB1AUTO.M/envdaver.mac
- BB40320f.D/BB1AUTO.M/epa.val
- BB40320f.D/BB1AUTO.M/events.e
- BB40320f.D/BB1AUTO.M/events2.e
- BB40320f.D/BB1AUTO.M/events3.e
- BB40320f.D/BB1AUTO.M/genie.e
- BB40320f.D/BB1AUTO.M/I7673.MTH
- BB40320f.D/BB1AUTO.M/iq1.mth
- BB40320f.D/BB1AUTO.M/LastData.mac
- BB40320f.D/BB1AUTO.M/lscint.e
- BB40320f.D/BB1AUTO.M/lscint.p
- BB40320f.D/BB1AUTO.M/method.ini
- BB40320f.D/BB1AUTO.M/method.mac
- BB40320f.D/BB1AUTO.M/methver.mac
- BB40320f.D/BB1AUTO.M/msdamisc.mac
- BB40320f.D/BB1AUTO.M/pbmstrat.mac
- BB40320f.D/BB1AUTO.M/qdb.mth
- BB40320f.D/BB1AUTO.M/quant.val
- BB40320f.D/BB1AUTO.M/refspec/
- BB40320f.D/BB1AUTO.M/rptdef.xls
- BB40320f.D/BB1AUTO.M/rteint.p
- BB40320f.D/BB1AUTO.M/tic.val
- BB40320f.D/BB1AUTO.M/win.pos
- BB40320f.D/CHROMTAB.CSV
- BB40320f.D/cnorm.ini
- BB40320f.D/DATA.MS
- BB40320f.D/PRE_POST.INI
- BB40320h.D/acqmeth.txt
- BB40320h.D/BB1AUTO.M/
- BB40320h.D/BB1AUTO.M/acq.ctl
- BB40320h.D/BB1AUTO.M/acq.ms
- BB40320h.D/BB1AUTO.M/acqmeth.txt
- BB40320h.D/BB1AUTO.M/Audit.txt
- BB40320h.D/BB1AUTO.M/bfb.val
- BB40320h.D/BB1AUTO.M/cc.val
- BB40320h.D/BB1AUTO.M/cqual.mac
- BB40320h.D/BB1AUTO.M/cquant.mac
- BB40320h.D/BB1AUTO.M/custparm.mac
- BB40320h.D/BB1AUTO.M/deuser.mac
- BB40320h.D/BB1AUTO.M/dftpp.val
- BB40320h.D/BB1AUTO.M/envdaver.mac
- BB40320h.D/BB1AUTO.M/epa.val
- BB40320h.D/BB1AUTO.M/events.e
- BB40320h.D/BB1AUTO.M/events2.e
- BB40320h.D/BB1AUTO.M/events3.e
- BB40320h.D/BB1AUTO.M/genie.e
- BB40320h.D/BB1AUTO.M/I7673.MTH
- BB40320h.D/BB1AUTO.M/iq1.mth
- BB40320h.D/BB1AUTO.M/LastData.mac
- BB40320h.D/BB1AUTO.M/lscint.e
- BB40320h.D/BB1AUTO.M/lscint.p
- BB40320h.D/BB1AUTO.M/method.ini
- BB40320h.D/BB1AUTO.M/method.mac
- BB40320h.D/BB1AUTO.M/methver.mac
- BB40320h.D/BB1AUTO.M/msdamisc.mac
- BB40320h.D/BB1AUTO.M/pbmstrat.mac
- BB40320h.D/BB1AUTO.M/qdb.mth
- BB40320h.D/BB1AUTO.M/quant.val
- BB40320h.D/BB1AUTO.M/refspec/
- BB40320h.D/BB1AUTO.M/rptdef.xls
- BB40320h.D/BB1AUTO.M/rteint.p
- BB40320h.D/BB1AUTO.M/tic.val
- BB40320h.D/BB1AUTO.M/win.pos
- BB40320h.D/CHROMTAB.CSV
- BB40320h.D/cnorm.ini
- BB40320h.D/DATA.MS
- BB40320h.D/PRE_POST.INI
