# Supplementary material for: Pollination by sexual deception via pro‐pheromone mimicry?
Source: New Phytol. 2025 Apr 10;246(6):2416–24. doi: 10.1111/nph.70131 (PMC12095990; doi:10.1111/nph.70131)
Supplement: Supplementary file 1 — Dataset S1 GC‐MS files of Cryptostylis ovata and Lissopimpla excelsa extracts. [file NPH-246-2416-s002.zip › 29111402.D/acqmeth.txt]

                              INSTRUMENT CONTROL PARAMETERS
                              -----------------------------

=============================================================================
                               6890 GC METHOD
=============================================================================

OVEN
   Initial temp:  40 'C (On)               Maximum temp:  320 'C
   Initial time:  1.00 min                 Equilibration time:  0.50 min
   Ramps:
      #  Rate  Final temp  Final time
      1 10.00      300        5.00
      2   0.0(Off)
   Post temp:  0 'C
   Post time:  0.00 min
   Run time:  32.00 min

FRONT INLET (SPLIT/SPLITLESS)           BACK INLET (UNKNOWN)
   Mode:  Splitless
   Initial temp:  280 'C (On)
   Pressure:  48.7 kPa (On)
   Purge flow:  20.0 mL/min
   Purge time:  1.00 min
   Total flow:  24.3 mL/min
   Gas saver:  On
   Saver flow:  15.0 mL/min
   Saver time:  5.00 min
   Gas type:  Helium

COLUMN 1                                COLUMN 2
   Capillary Column                        (not installed)
   Model Number:  Agilent 122-5032
   DB-5, 0.25mm * 30m * 0.25um
   Max temperature:  350 'C
   Nominal length:  30.0 m
   Nominal diameter:  250.00 um
   Nominal film thickness:  0.25 um
   Mode:  constant flow
   Initial flow:  1.0 mL/min
   Nominal init pressure:  48.7 kPa
   Average velocity:  36 cm/sec
   Inlet:  Front Inlet
   Outlet:  MSD
   Outlet pressure:  vacuum

FRONT DETECTOR (NO DET)                 BACK DETECTOR (NO DET)

SIGNAL 1                                SIGNAL 2
   Data rate:  20 Hz                       Data rate:  20 Hz
   Type:  test plot                        Type:  test plot
   Save Data:  Off                         Save Data:  Off
   Zero:  0.0 (Off)                        Zero:  0.0 (Off)
   Range:  0                               Range:  0
   Fast Peaks:  Off                        Fast Peaks:  Off
   Attenuation:  0                         Attenuation:  0

COLUMN COMP 1                           COLUMN COMP 2
   (No Detectors Installed)                (No Detectors Installed)

THERMAL AUX 2
   Use:  MSD Transfer Line Heater
   Description:
   Initial temp:  280 'C (On)
   Initial time:  0.00 min
      #  Rate  Final temp  Final time
      1   0.0(Off)

                                        POST RUN
                                           Post Time: 0.00 min

TIME TABLE
   Time       Specifier                     Parameter & Setpoint


                              7673 Injector


     Front Injector:
        Sample Washes                 0
        Sample Pumps                  3
        Injection Volume            1.0 microliters
        Syringe Size               10.0 microliters
        PostInj Solvent A Washes      5
        PostInj Solvent B Washes      0
        Viscosity Delay               0 seconds
        Plunger Speed              Fast
        PreInjection Dwell         0.00 minutes
        PostInjection Dwell        0.00 minutes

     Back Injector:
No parameters specified

 Column 1 Inventory Number :  
 Column 2 Inventory Number :  

                                MS ACQUISITION PARAMETERS


General Information
------- -----------

Tune File                : atune.u
Acquistion Mode          : Scan


MS Information
-- -----------

Solvent Delay            : 6.00 min

EM Absolute              : False
EM Offset                : 0
Resulting EM Voltage     : 1788.2

[Scan Parameters]

Low Mass                 : 33.0
High Mass                : 400.0
Threshold                : 150
Sample #                 : 2       A/D Samples    4
Plot 2 low mass          : 50.0
Plot 2 high mass         : 550.0

[MSZones]

MS Quad                  : 150 C   maximum 200 C
MS Source                : 230 C   maximum 250 C


                             END OF MS ACQUISITION PARAMETERS


                              TUNE PARAMETERS
                        -----------------------------

 EMISSION    :      34.610
 ENERGY      :      69.922
 REPELLER    :      33.306
 IONFOCUS    :      90.157
 ENTRANCE_LE :      11.500
 EMVOLTS     :    1788.235
 AMUGAIN     :    2403.000
 AMUOFFSET   :     126.000
 FILAMENT    :       2.000
 DCPOLARITY  :       0.000
 ENTLENSOFFS :      21.333
MASSGAIN     :     261.553   
MASSOFFSET   :     -13.732   


                           END OF TUNE PARAMETERS
                      ------------------------------------


                           END OF INSTRUMENT CONTROL PARAMETERS
                           ------------------------------------
