# Supplementary material for: Pollination by sexual deception via pro‐pheromone mimicry?
Source: New Phytol. 2025 Apr 10;246(6):2416–24. doi: 10.1111/nph.70131 (PMC12095990; doi:10.1111/nph.70131)
Supplement: Supplementary file 1 — Dataset S1 GC‐MS files of Cryptostylis ovata and Lissopimpla excelsa extracts. [file NPH-246-2416-s002.zip › 29111402.D/BEN FAUTO_A.M/Audit.txt]

C:\MSDChem\1\METHODS\DEFAULT.M\Audit.txt 
Created Mon Mar 17 14:46:13 2014


 Modified : Mon Mar 17 14:46:13 2014
 Event    : Save Method
 Message  : Save Method C:\MSDChem\1\METHODS\DEFAULT.M from File menu.
 User     : Sequence:  Report Manager
 Why      : Sequence 
 Severity : 1


 Modified : Thu Mar 20 10:30:27 2014
 Event    : Save Method
 Message  : Save Method C:\MSDCHEM\1\METHODS\GRF_GEN.M from File menu.
 User     : Sequence:  Report Manager
 Why      : Sequence 
 Severity : 1


 Modified : Thu Mar 20 11:05:50 2014
 Event    : Save Method
 Message  : Save Method C:\MSDCHEM\1\METHODS\BB1AUTO.M from File menu.
 User     : Sequence:  Report Manager
 Why      : Sequence 
 Severity : 1


 Modified : Thu Mar 20 12:06:47 2014
 Event    : Save Method
 Message  : Save Method C:\MSDCHEM\1\METHODS\BB1AUTO.M from File menu.
 User     : Sequence:  Report Manager
 Why      : Sequence 
 Severity : 1


 Modified : Thu Mar 20 12:20:44 2014
 Event    : Save Method
 Message  : Save Method C:\MSDCHEM\1\METHODS\BB1AUTO.M from File menu.
 User     : Sequence:  Report Manager
 Why      : Sequence 
 Severity : 1


 Modified : Sat Mar 22 17:14:12 2014
 Event    : Save Method
 Message  : Save Method C:\MSDCHEM\1\METHODS\BB1AUTO.M from File menu.
 User     : Sequence:  Report Manager
 Why      : Sequence 
 Severity : 1


 Modified : Sat Mar 22 17:47:30 2014
 Event    : Save Method
 Message  : Save Method C:\MSDCHEM\1\METHODS\BB2AUTO.M from File menu.
 User     : Sequence:  Report Manager
 Why      : Sequence 
 Severity : 1


 Modified : Sun Mar 23 10:59:01 2014
 Event    : Save Method
 Message  : Save Method C:\MSDCHEM\1\METHODS\BB3AUTO.M from File menu.
 User     : Sequence:  Report Manager
 Why      : Sequence 
 Severity : 1


 Modified : Mon Mar 24 07:28:33 2014
 Event    : Save Method
 Message  : Save Method C:\MSDCHEM\1\METHODS\BB3AUTO.M from File menu.
 User     : Sequence:  Report Manager
 Why      : Sequence 
 Severity : 1


 Modified : Fri Mar 28 14:13:47 2014
 Event    : Save Method
 Message  : Save Method C:\MSDCHEM\1\METHODS\BB3MAN.M from File menu.
 User     : Sequence:  Report Manager
 Why      : Sequence 
 Severity : 1


 Modified : Fri Mar 28 14:17:29 2014
 Event    : Save Method
 Message  : Save Method C:\MSDCHEM\1\METHODS\BB1MAN.M from File menu.
 User     : Sequence:  Report Manager
 Why      : Sequence 
 Severity : 1


 Modified : Wed Aug 13 09:29:55 2014
 Event    : Save Method
 Message  : Save Method C:\MSDCHEM\1\METHODS\BB1MAN.M from File menu.
 User     : Sequence:  Report Manager
 Why      : Sequence 
 Severity : 1


 Modified : Fri Sep 12 16:40:37 2014
 Event    : Save Method
 Message  : Save Method C:\MSDCHEM\1\METHODS\BEN AUTO_A.M from File menu.
 User     : Sequence:  Report Manager
 Why      : Sequence 
 Severity : 1


 Modified : Fri Oct 31 10:14:49 2014
 Event    : Save Method
 Message  : Save Method C:\MSDCHEM\1\METHODS\BEN FAUTO_A.M from File menu.
 User     : Sequence:  Report Manager
 Why      : Sequence 
 Severity : 1
