# Supplementary material for: Pollination by sexual deception via pro‐pheromone mimicry?
Source: New Phytol. 2025 Apr 10;246(6):2416–24. doi: 10.1111/nph.70131 (PMC12095990; doi:10.1111/nph.70131)
Supplement: Supplementary file 1 — Dataset S1 GC‐MS files of Cryptostylis ovata and Lissopimpla excelsa extracts. [file NPH-246-2416-s002.zip › 29111402.D/BEN FAUTO_A.M/cquant.mac]

!   Version C.03.00 Copyright (c) Hewlett-Packard 1996
! File : cquant.mac
! Macros : 
!    repabort           pequations
!    checkendpage
!    processreport      printtopheader
!    printtrefheader    printcolheader
!    cleanup            quantanalysis
!    dofooter
!!!!!!!!!!!!!!!!!!!!!!!!!!!!!!!!!!!!!!!!!!!!!!!!!!!!!!!!!!!!!!!!!!!!!!!!!!
!      MODIFY ACCORDINGLY TO CUSTOMIZE YOUR FINAL REPORT OUTPUT          !
!!!!!!!!!!!!!!!!!!!!!!!!!!!!!!!!!!!!!!!!!!!!!!!!!!!!!!!!!!!!!!!!!!!!!!!!!!

Name EPA_CLEANUP
     parameter not_broke def 0
     local emsg$
     if check("variable","_errmsg$") = 1
       emsg$=_errmsg$
     endif
     
     on error 
     echo off
     rem msg1$,result_num,mod$,compoundrow,tip,timediv,indent,rownum,pagenum,rsltfile$,mi$,numhits$
     rem epa_summary,epaheader,epacheckend,getistd,getsmc,getfound,trgtgraphics,p_detail,p_sumsec,page$
     rem print_found,Print_not_found,nfgraphics,epa_detail,dofooter,do_detail,printlabel,label,hit_num
     rem epa_init,getresult_x,refspec_error,footer,tofile,genreport,customparms,cal_pk_tp$,scan_tmp
     rem calmode
     if not_broke = 1
       remove epa_cleanup
     else
       close #2
       endprint
       endjob
       macro _macropath$+"cleanvar.mac",g
       print "An error occurred in quantitation reporting : "+emsg$
     endif

   
name repabort
    on error 
    local saveerror, saveerror$
    saveerror$ = _errmsg$
    saveerror = _error
    epa_cleanup 1
    !assign correct error message
    varlock off
    _error = saveerror
    _errmsg$ = saveerror$
    varlock on
    print _errmsg$

    ! Fall out of this macro


name quantanalysis
    local xlxport, message$,genreport

    rsltfile$ = _datapath$ + _datafile$ + _quantresfile$
    genreport = 0
    if (quant_screen = 1) or (quant_printer = 1) or (len(quant_file$) > 0) 
        genreport = 1
    endif
    on error repabort
    
    if genreport > 0 
      filesize rsltfile$
      if size = -1
        generate error 1, "You must calculate a report before generating it!"
      endif
      ! macro _macropath$ + "pqinit.mac",g
      footer = 1              
      tofile = 0
      if (quant_screen = 1) or (len(quant_file$) > 0 and eqstr(quant_file$,"CSV") = 0)  
	 tofile = 1
      endif
      if len(quant_file$) > 0 and eqstr(quant_file$,"CSV") = 0
	 if instr(quant_file$,".") = 0 !no type
	    quant_file$ = quant_file$+".txt"
	 endif
	 if eqstr(quant_file$[1:1],"\") !strip it
	    quant_file$ = quant_file$[2:len(quant_file$)]
	 endif
	 a=instr(quant_file$,".")
	 if a > 0 
            if eqstr(quant_file$[a:len(quant_file$)],".xls") = 1 and (quant_detailed =1)
               xlxport = 1
            else 
               xlxport = 0
            endif
	 endif
      else
         xlxport = 0
      endif
!KRW added this 1/19/96 to allow `x' in qt command
      if xlxport = 1
            print "Creating EXCEL file for Custom Report..."
            exportrslt rsltfile$, _datapath$ + _datafile$ + "\" + quant_file$
      endif

      if eqstr(quant_file$,"CSV") = 1
         macro _macropath$ + "csv.mac",g
      else
         if quant_detailed <> 1 and quant_detailed <> 4 !summary or detailed; do normal EQ stuff 
            local rptmacro,getrptmacro
	    if edarfgmode = 1 and _rfgfile = 1
	       getrptmacro = "eparfg.mac"
	    else
	       getrptmacro = "epa.mac"
	    endif
            GetMthOrMacro getrptmacro,rptmacro
!              macro _macropath$ + "epa.mac",g
            macro rptmacro,g
         endif
	 if len(quant_file$) > 0 and (quant_detailed+quant_screen+quant_printer)=0
	    make_epatemp quant_file$
	 endif
	 if quant_detailed = 1 !detailed, text only
	    if xlxport = 0
	       if quant_screen = 1 or len(quant_file$) > 0
	          tofile = 1
	       endif
	       rsltfile$ = _datapath$+_datafile$+_quantresfile$
	       macro _macropath$+"qr.mac",go
	    endif
	 endif  
         message$="Quantitative Report Generated !"
      endif
      print message$
    else
      Print "No output destination chosen... no report generated !"
    endif
    macro _macropath$+"cleanvar.mac",g       
    if quantandrr = 1
      macro _macropath$+"rr.mac"
      if quantandtic = 1 and ms_mode = 1
        if quant_printer = 1
          rr ,2
        else
          rr ,1
        endif
      else
        rr
      endif
    else
      if quantandtic = 1 and ms_mode = 1
	if quant_screen + quant_printer = 0
 	   report_tic 1
	else
	   if quant_detailed = 2
              report_tic 1,quant_printer,"F"
           else
	      if quant_detailed = 0
                 report_tic 1,quant_printer,"S"
		 if quant_screen = 1 and quant_printer = 1
		    report_tic ,,"S"
		 endif
	      endif
	   endif
        endif
      endif
    endif
remove repabort,epa_cleanup
remove quantanalysis
