# Supplementary material for: Pollination by sexual deception via pro‐pheromone mimicry?
Source: New Phytol. 2025 Apr 10;246(6):2416–24. doi: 10.1111/nph.70131 (PMC12095990; doi:10.1111/nph.70131)
Supplement: Supplementary file 1 — Dataset S1 GC‐MS files of Cryptostylis ovata and Lissopimpla excelsa extracts. [file NPH-246-2416-s002.zip › 29111402.D/BEN FAUTO_A.M/events.e]

NAME IEvents
  CLREVENTS
  INITWIDTH    0.020
  INITTHRESH     18.0
  INITREJECT      1.0
  SHOULDERS OFF
  REMOVE IEvents
  RETURN
