# Supplementary material for: Pollination by sexual deception via pro‐pheromone mimicry?
Source: New Phytol. 2025 Apr 10;246(6):2416–24. doi: 10.1111/nph.70131 (PMC12095990; doi:10.1111/nph.70131)
Supplement: Supplementary file 1 — Dataset S1 GC‐MS files of Cryptostylis ovata and Lissopimpla excelsa extracts. [file NPH-246-2416-s002.zip › 29111402.D/BEN FAUTO_A.M/method.txt]

Additional Information for BEN MAN.M
File created Wed Aug 13 09:30:28 2014

Method : C:\MSDCHEM\1\METHODS\BEN MAN.M
Renamed: C:\MSDCHEM\1\METHODS\BEN AUTO_A.M
Wed Aug 13 15:29:52 2014
-----------------------------------------

Method : C:\MSDCHEM\1\METHODS\BEN AUTO_A.M
Renamed: C:\MSDCHEM\1\METHODS\BEN FAUTO_A.M
Tue Oct 14 16:03:49 2014
-----------------------------------------
