# Supplementary material for: Pollination by sexual deception via pro‐pheromone mimicry?
Source: New Phytol. 2025 Apr 10;246(6):2416–24. doi: 10.1111/nph.70131 (PMC12095990; doi:10.1111/nph.70131)
Supplement: Supplementary file 1 — Dataset S1 GC‐MS files of Cryptostylis ovata and Lissopimpla excelsa extracts. [file NPH-246-2416-s002.zip › 29111402.D/BEN FAUTO_A.M/msdamisc.mac]

NAME RteMethParms
  RTEINTPARMS 1, 5, 100, 1, 0.2, 0, 5, 100, 0, 0, 1, 0
  RETURN

NAME LoadMiscParams
  LOCAL a$,b$,c$,d$
  a$="DEMO.L"
  b$=""
  c$=""
  d$=""
  QUALRPTOPT 0,0,1,0,"",0
  QUALPARMS a$,b$,c$,0.000000,0.000000,1,0.000000,0,d$
  PCTRPTOPT 0,0,1,0,"",0,0,""
  SPECTRAL_WINDOW = 0.200100
  PCTSCWIN = 0.020000
  MZRANGE = -0.300000:0.700000
  RteMethParms
  RETURN
