# Supplementary material for: Pollination by sexual deception via pro‐pheromone mimicry?
Source: New Phytol. 2025 Apr 10;246(6):2416–24. doi: 10.1111/nph.70131 (PMC12095990; doi:10.1111/nph.70131)
Supplement: Supplementary file 1 — Dataset S1 GC‐MS files of Cryptostylis ovata and Lissopimpla excelsa extracts. [file NPH-246-2416-s002.zip › 29111402.D/BEN FAUTO_A.M/win.pos]

[Instrument Control Frame]
MoveX=0.0163043
MoveY=0.0739437
SizeX=0.9975
SizeY=0.916667

[Instrument Control Window]
WindowPosition=43,63,1186,403,1

[6890 GC]
GCOVENTEMP=145,265,1,350.00,320.00,50.00,1,100.00,0.00
GCCOL1FLOW=270,265,1,100.00,100.00,0.00,0,100.00,0.00
Signal0=0.10,0.16,0.79,0.68,1
Monitor0=80,200
Signal1=0.14,0.21,0.79,0.68,2
Monitor1=80,265
Plot0=5.00,0,10,0
Plot1=5.00,0,10,0
Status=145,200,1
