# Supplementary material for: Pollination by sexual deception via pro‐pheromone mimicry?
Source: New Phytol. 2025 Apr 10;246(6):2416–24. doi: 10.1111/nph.70131 (PMC12095990; doi:10.1111/nph.70131)
Supplement: Supplementary file 1 — Dataset S1 GC‐MS files of Cryptostylis ovata and Lissopimpla excelsa extracts. [file NPH-246-2416-s002.zip › BB40320f.D/BB1AUTO.M/I7673.MTH]

EnableInjector FRONT 1
EnableInjector BACK 0
SetSyringeSize FRONT    10.00
SetNanoliterAdapter FRONT 0
SetInjectionVolume FRONT     4.00
SetSamplePumps FRONT 3
SetSampleWashes FRONT 0
SetViscosityDelay FRONT 0
SetSolventPreWashes FRONT A 0
SetSolventPreWashes FRONT B 0
SetSolventPostWashes FRONT A 3
SetSolventPostWashes FRONT B 3
SetSlowPlungerEnable FRONT 0
SetPreInjectionDwell FRONT     0.00
SetPreInjectionDwell FRONT     0.00
SetPreInjectionDwell FRONT     0.00
SetPreInjectionDwell FRONT     0.00
SetPostInjectionDwell FRONT     0.00
SetSampleSkimEnable FRONT 0
SetSkimDepth FRONT     0.00
SetOnColumn FRONT 0
