# Supplementary material for: Pollination by sexual deception via pro‐pheromone mimicry?
Source: New Phytol. 2025 Apr 10;246(6):2416–24. doi: 10.1111/nph.70131 (PMC12095990; doi:10.1111/nph.70131)
Supplement: Supplementary file 1 — Dataset S1 GC‐MS files of Cryptostylis ovata and Lissopimpla excelsa extracts. [file NPH-246-2416-s002.zip › BB40320f.D/BB1AUTO.M/iq1.mth]

C1CF 3000.0,250.00,25.0,0,2,0,1,0
C2CF 0.0,0.00,0.0,5,4,0,0,0
IBCF 2,0.10,0.10
IFCF 2,0.10,0.10
A2TP 2
OVCF 320
V1CF 0,0.000,0,0.00,0
V2CF 0,0.000,0,0.00,0
V3CF 0,0.000,0,0.00,0
V4CF 0,0.000,0,0.00,0
V5CF 0,0.000,0,0.00,0
V6CF 0,0.000,0,0.00,0
V7CF 0,0.000,0,0.00,0
V8CF 0,0.000,0,0.00,0
A1CW 4,0
A2CW 2,3
A3CW 0,0,2,0.10
A4CW 0,0,2,0.10
A5CW 0,0,2,0.10
C1CW 3000.0,250.00,25.0,0,2,0,1,0
C2CW 0.0,0.00,0.0,5,4,0,0,0
DBCW 15,0,0,0,0,0,7,7
DFCW 15,0,0,0,0,0,7,7
GCCW 0,1
IBCW 8,0,0,0,2,0.10,0.10
IFCW 2,3,1,6894880,2,0.10,0.10
OVCW 1,3,0,320
V1CW 0,0.000,0,0.00,0
V2CW 0,0.000,0,0.00,0
V3CW 0,0.000,0,0.00,0
V4CW 0,0.000,0,0.00,0
V5CW 0,0.000,0,0.00,0
V6CW 0,0.000,0,0.00,0
V7CW 0,0.000,0,0.00,0
V8CW 0,0.000,0,0.00,0
CCCE 0
GCPO 0.00,0
OVSP 0.50
OVTR 40,0.00,10.00,280.00,5.00,0.00,280.00,4.00,0.00,270.00,0.00,0.00,0.00,0.00,0.00,0.00,0.00,0.00,0.00,0.00
OVTZ 1
IFSP 1,1,487040,20000.0,1.00,0,0.00,15000.0,5.00,1
IFTR 0,280,0.00,0.00,0.00,0.00,0.00,0.00,0.00,0.00,0.00,0.00
IFTZ 1
DBNZ 0,0,0
DFNZ 0,0,0
A2TR 280,0.00,0.00,0.00,0.00,0.00,0.00,0.00,0.00,0.00,0.00
A2TZ 1
C1NR 1,1,1,1,1000.00,0.00,0.00,0.00,0.00,0.00,0.00,0.00,0.00,0.00,0.00,0.00
IBNZ 0
IFNZ 1
GCRD 0
CCC1 2
CCC2 2
CCIW HP,6890,GC,A.03.07,US00030590,122042,200314
DBMF 0.0,0.0,0.0,0.0,0.0,0.0,0.0,0.0,0.0,0.0,0.0,0.0,0.0,0.0,0.0,0.0,0.0,0.0,0.0,0.0,0.0
DFMF 0.0,0.0,0.0,0.0,0.0,0.0,0.0,0.0,0.0,0.0,0.0,0.0,0.0,0.0,0.0,0.0,0.0,0.0,0.0,0.0,0.0
GCPU 2
IBRC 0.0,0.00,0.0,0.00,0.0,0.00,0.0,0.00
IFRC 2625.0,-3.00,8117.0,-4.00,3285.0,-9.00,2625.0,-3.00
S1CA 0,0,0
S1CS A10
S1ZA 0,0
S2CA 0,0,0
S2CS A10
S2ZA 0,0
CCMD 
CCMC
CCMI
S1CD 20.00,CON,CMP
S2CD 20.00,CON,CMP
idx_lbLockKeyboardWhileLoaded=0
idx_lSamplerPresence=1
idx_lbIQOriginated=1
idx_front_inlet_lInlNamePres=0
idx_front_inlet_lZPres=3
idx_front_inlet_lCPres=0
idx_back_inlet_lInlNamePres=0
idx_back_inlet_lZPres=0
idx_back_inlet_lCPres=0
idx_column1_szManufacturer=Agilent
idx_column1_szType=122-5032
idx_column1_szDescription=DB-5, 0.25mm * 30m * 0.25um
idx_column1_TMax=350
idx_column2_szManufacturer=
idx_column2_szType=
idx_column2_szDescription=
idx_column2_TMax=0
idx_front_detector_lDetNamePres=0
idx_front_detector_lGasNamePres=0
idx_front_detector_lElecType=15
idx_front_detector_lPneuType=15
idx_front_detector_lOIMType=0
idx_front_detector_lZPres=0
idx_front_detector_lCPres=0
idx_back_detector_lDetNamePres=0
idx_back_detector_lGasNamePres=0
idx_back_detector_lElecType=15
idx_back_detector_lPneuType=15
idx_back_detector_lOIMType=0
idx_back_detector_lZPres=0
idx_back_detector_lCPres=0
idx_aux1_lZPres=0
idx_aux1_lCPres=0
idx_aux1_szLabel=
idx_aux2_lZPres=3
idx_aux2_lCPres=0
idx_aux2_szLabel=
idx_aux3_szLabel=
idx_aux4_szLabel=
idx_aux5_szLabel=
idx_signal1_lbSave=0
idx_signal1_lSave=1
idx_signal1_tStartSave=0.00
idx_signal1_tStopSave=0.00
idx_signal1_y_scale_factor=0.00
idx_signal2_lbSave=0
idx_signal2_lSave=1
idx_signal2_tStartSave=0.00
idx_signal2_tStopSave=0.00
idx_signal2_y_scale_factor=0.00
idx_valve1_szLabel=
idx_valve2_szLabel=
idx_valve3_szLabel=
idx_valve4_szLabel=
idx_valve5_szLabel=
idx_valve6_szLabel=
idx_valve7_szLabel=
idx_valve8_szLabel=
