# Supplementary material for: Pollination by sexual deception via pro‐pheromone mimicry?
Source: New Phytol. 2025 Apr 10;246(6):2416–24. doi: 10.1111/nph.70131 (PMC12095990; doi:10.1111/nph.70131)
Supplement: Supplementary file 1 — Dataset S1 GC‐MS files of Cryptostylis ovata and Lissopimpla excelsa extracts. [file NPH-246-2416-s002.zip › BB40320f.D/BB1AUTO.M/LastData.mac]

Name LastDataFile
  LastDataPath$ = "C:\MSDCHEM\1\DATA\CRYPT FLOWER PARTS\" 
  LastDataFile$ = "BB40320e.D" 
  LastDataSize  = 4068656
  remove LastDataFile
  return
