# Supplementary material for: Pollination by sexual deception via pro‐pheromone mimicry?
Source: New Phytol. 2025 Apr 10;246(6):2416–24. doi: 10.1111/nph.70131 (PMC12095990; doi:10.1111/nph.70131)
Supplement: Supplementary file 1 — Dataset S1 GC‐MS files of Cryptostylis ovata and Lissopimpla excelsa extracts. [file NPH-246-2416-s002.zip › BB40320f.D/BB1AUTO.M/method.mac]

NAME METHINFO
  EditMethPanel 1,1,1
  MethInfoPanel 1,0,1,1,0,"","","","","",""
  METHCOMMENT0$ = "BB FAST FOR CRYPT"
  REMOVE METHINFO
