# Supplementary material for: Pollination by sexual deception via pro‐pheromone mimicry?
Source: New Phytol. 2025 Apr 10;246(6):2416–24. doi: 10.1111/nph.70131 (PMC12095990; doi:10.1111/nph.70131)
Supplement: Supplementary file 1 — Dataset S1 GC‐MS files of Cryptostylis ovata and Lissopimpla excelsa extracts. [file NPH-246-2416-s002.zip › BB40320f.D/CHROMTAB.CSV]

Path	File	Date Acquired	Sample	Misc
C:\Copy Old F\Local Disk\Storage\UWA 2014\Crypt\Crypt flower parts\	BB40320f.D	20 Mar 2014 22:42	tip 1	dcm
TIC: BB40320f.D\data.ms
6.094	80864.000
6.098	82088.000
6.101	81425.000
6.104	83876.000
6.107	85932.000
6.111	86650.000
6.114	85704.000
6.117	83351.000
6.120	81912.000
6.123	83861.000
6.127	82853.000
6.130	82124.000
6.133	82988.000
6.136	82986.000
6.140	80336.000
6.143	75232.000
6.146	80308.000
6.149	80203.000
6.153	81283.000
6.156	80526.000
6.159	80714.000
6.162	80354.000
6.165	80961.000
6.169	79988.000
6.172	80887.000
6.175	78150.000
6.178	76426.000
6.182	80960.000
6.185	79082.000
6.188	78308.000
6.191	77700.000
6.195	74287.000
6.198	76921.000
6.201	78798.000
6.204	76131.000
6.207	75384.000
6.211	73557.000
6.214	75742.000
6.217	75041.000
6.220	76903.000
6.224	76506.000
6.227	70644.000
6.230	73274.000
6.233	70711.000
6.237	71314.000
6.240	70939.000
6.243	70478.000
6.246	67896.000
6.249	72958.000
6.253	68456.000
6.256	66856.000
6.259	66044.000
6.262	66356.000
6.266	67498.000
6.269	64160.000
6.272	67951.000
6.275	69982.000
6.278	71071.000
6.282	72672.000
6.285	77277.000
6.288	82325.000
6.291	86780.000
6.295	93198.000
6.298	97622.000
6.301	95124.000
6.304	99653.000
6.308	97236.000
6.311	100878.000
6.314	94968.000
6.317	97440.000
6.320	93639.000
6.324	92401.000
6.327	89474.000
6.330	87218.000
6.333	88476.000
6.337	88733.000
6.340	87787.000
6.343	88010.000
6.346	90482.000
6.350	90122.000
6.353	94665.000
6.356	90652.000
6.359	95343.000
6.362	92965.000
6.366	97764.000
6.369	102971.000
6.372	105520.000
6.375	103886.000
6.379	105922.000
6.382	102501.000
6.385	95221.000
6.388	85614.000
6.392	83688.000
6.395	75570.000
6.398	72563.000
6.401	65735.000
6.404	63207.000
6.408	61505.000
6.411	62031.000
6.414	58351.000
6.417	56965.000
6.421	53122.000
6.424	51352.000
6.427	47889.000
6.430	46041.000
6.434	45629.000
6.437	42441.000
6.440	43764.000
6.443	40283.000
6.446	40579.000
6.450	40336.000
6.453	39723.000
6.456	38935.000
6.459	38636.000
6.463	38986.000
6.466	38452.000
6.469	37055.000
6.472	38900.000
6.476	39700.000
6.479	39233.000
6.482	38246.000
6.485	39868.000
6.488	40088.000
6.492	41344.000
6.495	39666.000
6.498	39399.000
6.501	40398.000
6.505	40473.000
6.508	40653.000
6.511	40276.000
6.514	41366.000
6.518	40244.000
6.521	39706.000
6.524	40764.000
6.527	43071.000
6.530	43688.000
6.534	45099.000
6.537	42373.000
6.540	43648.000
6.543	46785.000
6.547	46482.000
6.550	52443.000
6.553	50287.000
6.556	51550.000
6.560	52918.000
6.563	52587.000
6.566	55065.000
6.569	58001.000
6.572	56901.000
6.576	56572.000
6.579	54168.000
6.582	55789.000
6.585	52638.000
6.589	56020.000
6.592	52725.000
6.595	47814.000
6.598	48981.000
6.602	47441.000
6.605	44058.000
6.608	42187.000
6.611	42282.000
6.614	42433.000
6.618	41871.000
6.621	41472.000
6.624	42852.000
6.627	39374.000
6.631	41975.000
6.634	41966.000
6.637	40959.000
6.640	42673.000
6.644	42277.000
6.647	41897.000
6.650	43696.000
6.653	43597.000
6.656	44189.000
6.660	43787.000
6.663	45566.000
6.666	43466.000
6.669	45978.000
6.673	48255.000
6.676	47637.000
6.679	47831.000
6.682	47409.000
6.685	49613.000
6.689	47158.000
6.692	46576.000
6.695	45315.000
6.698	44364.000
6.702	42716.000
6.705	38589.000
6.708	36830.000
6.711	35940.000
6.715	37099.000
6.718	31768.000
6.721	34264.000
6.724	33045.000
6.727	33227.000
6.731	30342.000
6.734	31605.000
6.737	31627.000
6.740	32296.000
6.744	29705.000
6.747	30378.000
6.750	30608.000
6.753	29237.000
6.757	29689.000
6.760	28691.000
6.763	29144.000
6.766	27856.000
6.769	29854.000
6.773	29301.000
6.776	27907.000
6.779	29273.000
6.782	31140.000
6.786	29242.000
6.789	32058.000
6.792	32326.000
6.795	35514.000
6.799	35906.000
6.802	38343.000
6.805	43334.000
6.808	45689.000
6.811	47344.000
6.815	51333.000
6.818	51029.000
6.821	53676.000
6.824	57960.000
6.828	59738.000
6.831	65000.000
6.834	67060.000
6.837	73025.000
6.841	76410.000
6.844	85355.000
6.847	91007.000
6.850	99410.000
6.853	106517.000
6.857	111706.000
6.860	118214.000
6.863	126850.000
6.866	131399.000
6.870	136206.000
6.873	145443.000
6.876	151720.000
6.879	164359.000
6.883	174993.000
6.886	182782.000
6.889	189637.000
6.892	185063.000
6.895	179363.000
6.899	166066.000
6.902	151131.000
6.905	140664.000
6.908	125010.000
6.912	112567.000
6.915	107918.000
6.918	103022.000
6.921	99841.000
6.925	99118.000
6.928	95013.000
6.931	88219.000
6.934	83695.000
6.937	79283.000
6.941	73420.000
6.944	66889.000
6.947	62481.000
6.950	57040.000
6.954	50428.000
6.957	45495.000
6.960	42682.000
6.963	41097.000
6.967	37736.000
6.970	35833.000
6.973	34300.000
6.976	33688.000
6.979	33221.000
6.983	30845.000
6.986	30403.000
6.989	29931.000
6.992	28461.000
6.996	27853.000
6.999	28142.000
7.002	28044.000
7.005	27140.000
7.009	28540.000
7.012	30292.000
7.015	27816.000
7.018	28034.000
7.021	30160.000
7.025	31305.000
7.028	31592.000
7.031	30789.000
7.034	32272.000
7.038	31766.000
7.041	34206.000
7.044	34237.000
7.047	35731.000
7.050	36008.000
7.054	38541.000
7.057	36842.000
7.060	36895.000
7.063	40004.000
7.067	41523.000
7.070	43446.000
7.073	42044.000
7.076	42938.000
7.080	45643.000
7.083	48523.000
7.086	46758.000
7.089	50275.000
7.092	49854.000
7.096	51735.000
7.099	52983.000
7.102	57014.000
7.105	54807.000
7.109	53980.000
7.112	56331.000
7.115	53052.000
7.118	55116.000
7.122	53187.000
7.125	52116.000
7.128	49055.000
7.131	49269.000
7.134	45884.000
7.138	43196.000
7.141	42097.000
7.144	39251.000
7.147	36653.000
7.151	35441.000
7.154	34149.000
7.157	30836.000
7.160	30203.000
7.164	29195.000
7.167	29412.000
7.170	30466.000
7.173	26547.000
7.176	27636.000
7.180	27589.000
7.183	26872.000
7.186	27903.000
7.189	27012.000
7.193	26020.000
7.196	25778.000
7.199	25448.000
7.202	26658.000
7.206	26143.000
7.209	25913.000
7.212	24925.000
7.215	25895.000
7.218	28103.000
7.222	27846.000
7.225	30034.000
7.228	29336.000
7.231	29107.000
7.235	31383.000
7.238	33124.000
7.241	32098.000
7.244	34410.000
7.248	33479.000
7.251	36131.000
7.254	34042.000
7.257	39340.000
7.260	39888.000
7.264	41255.000
7.267	44963.000
7.270	46052.000
7.273	49684.000
7.277	50917.000
7.280	53399.000
7.283	55572.000
7.286	59365.000
7.290	62381.000
7.293	64911.000
7.296	63541.000
7.299	66142.000
7.302	69536.000
7.306	69678.000
7.309	74088.000
7.312	78307.000
7.315	81041.000
7.319	88689.000
7.322	92609.000
7.325	97192.000
7.328	94031.000
7.332	99372.000
7.335	100531.000
7.338	96436.000
7.341	98524.000
7.344	94306.000
7.348	95396.000
7.351	93564.000
7.354	92725.000
7.357	93701.000
7.361	97187.000
7.364	100043.000
7.367	101462.000
7.370	105809.000
7.374	105505.000
7.377	101635.000
7.380	98007.000
7.383	92855.000
7.386	84926.000
7.390	76475.000
7.393	67164.000
7.396	61000.000
7.399	55438.000
7.403	51641.000
7.406	46743.000
7.409	47346.000
7.412	42062.000
7.416	39670.000
7.419	41461.000
7.422	39544.000
7.425	38343.000
7.428	38123.000
7.432	34157.000
7.435	32577.000
7.438	34265.000
7.441	31264.000
7.445	30834.000
7.448	31638.000
7.451	32491.000
7.454	34461.000
7.457	33120.000
7.461	32189.000
7.464	33704.000
7.467	32334.000
7.470	31193.000
7.474	29876.000
7.477	29905.000
7.480	31298.000
7.483	31369.000
7.487	33218.000
7.490	32562.000
7.493	34195.000
7.496	33808.000
7.499	31447.000
7.503	31963.000
7.506	30702.000
7.509	28343.000
7.512	26681.000
7.516	26874.000
7.519	24638.000
7.522	23871.000
7.525	21868.000
7.529	21386.000
7.532	21661.000
7.535	23452.000
7.538	21800.000
7.541	22883.000
7.545	22320.000
7.548	21319.000
7.551	22434.000
7.554	22213.000
7.558	24531.000
7.561	22685.000
7.564	22050.000
7.567	22331.000
7.571	24303.000
7.574	21908.000
7.577	21517.000
7.580	21999.000
7.583	23505.000
7.587	22731.000
7.590	22852.000
7.593	22768.000
7.596	23441.000
7.600	22696.000
7.603	23436.000
7.606	24337.000
7.609	25111.000
7.613	26480.000
7.616	26868.000
7.619	26468.000
7.622	28049.000
7.625	28036.000
7.629	27966.000
7.632	26027.000
7.635	26318.000
7.638	25704.000
7.642	24617.000
7.645	26184.000
7.648	26002.000
7.651	23741.000
7.655	24534.000
7.658	25447.000
7.661	25949.000
7.664	23853.000
7.667	23405.000
7.671	26220.000
7.674	24373.000
7.677	24334.000
7.680	23834.000
7.684	24181.000
7.687	23056.000
7.690	22054.000
7.693	22058.000
7.697	22655.000
7.700	24171.000
7.703	22869.000
7.706	26035.000
7.709	25046.000
7.713	24167.000
7.716	23068.000
7.719	24153.000
7.722	22336.000
7.726	24619.000
7.729	22970.000
7.732	23439.000
7.735	23067.000
7.739	22151.000
7.742	22576.000
7.745	22106.000
7.748	21315.000
7.751	21807.000
7.755	23299.000
7.758	22020.000
7.761	21470.000
7.764	22573.000
7.768	22225.000
7.771	19844.000
7.774	21062.000
7.777	21988.000
7.781	23259.000
7.784	21976.000
7.787	21911.000
7.790	23532.000
7.793	22251.000
7.797	21466.000
7.800	22736.000
7.803	22106.000
7.806	21323.000
7.810	21563.000
7.813	21085.000
7.816	20640.000
7.819	22167.000
7.822	21442.000
7.826	21955.000
7.829	21236.000
7.832	21698.000
7.835	20573.000
7.839	21066.000
7.842	19510.000
7.845	21344.000
7.848	21909.000
7.852	22124.000
7.855	20207.000
7.858	21185.000
7.861	21620.000
7.864	22991.000
7.868	21863.000
7.871	21819.000
7.874	20622.000
7.877	22458.000
7.881	22435.000
7.884	22494.000
7.887	23177.000
7.890	22382.000
7.894	20385.000
7.897	22363.000
7.900	21447.000
7.903	22515.000
7.906	21880.000
7.910	21765.000
7.913	23125.000
7.916	24227.000
7.919	23258.000
7.923	21951.000
7.926	22266.000
7.929	21235.000
7.932	22273.000
7.936	22127.000
7.939	22071.000
7.942	21150.000
7.945	22042.000
7.948	22824.000
7.952	20812.000
7.955	21750.000
7.958	21626.000
7.961	21142.000
7.965	19235.000
7.968	20885.000
7.971	21841.000
7.974	21106.000
7.978	20871.000
7.981	21929.000
7.984	22625.000
7.987	21035.000
7.990	21092.000
7.994	23396.000
7.997	22663.000
8.000	21474.000
8.003	22813.000
8.007	23555.000
8.010	21410.000
8.013	23113.000
8.016	23015.000
8.020	25295.000
8.023	24597.000
8.026	23426.000
8.029	23282.000
8.032	23682.000
8.036	23598.000
8.039	22559.000
8.042	23574.000
8.045	24496.000
8.049	24503.000
8.052	22410.000
8.055	22854.000
8.058	22046.000
8.062	22721.000
8.065	23063.000
8.068	23633.000
8.071	21527.000
8.074	21322.000
8.078	20920.000
8.081	20792.000
8.084	20730.000
8.087	21622.000
8.091	20866.000
8.094	20639.000
8.097	22409.000
8.100	22182.000
8.104	21287.000
8.107	22116.000
8.110	22812.000
8.113	23674.000
8.116	23740.000
8.120	24104.000
8.123	22639.000
8.126	25348.000
8.129	24601.000
8.133	24257.000
8.136	25024.000
8.139	24932.000
8.142	27269.000
8.146	26457.000
8.149	26293.000
8.152	26431.000
8.155	27431.000
8.158	29815.000
8.162	29145.000
8.165	31038.000
8.168	31626.000
8.171	32773.000
8.175	31577.000
8.178	34406.000
8.181	34487.000
8.184	37170.000
8.188	36206.000
8.191	37935.000
8.194	37226.000
8.197	38964.000
8.200	40274.000
8.204	41005.000
8.207	44087.000
8.210	45825.000
8.213	49809.000
8.217	52913.000
8.220	56964.000
8.223	62560.000
8.226	69954.000
8.229	80058.000
8.233	94202.000
8.236	105652.000
8.239	118726.000
8.242	128251.000
8.246	127472.000
8.249	124471.000
8.252	116744.000
8.255	107290.000
8.259	92933.000
8.262	79795.000
8.265	67632.000
8.268	57525.000
8.271	51261.000
8.275	45796.000
8.278	37881.000
8.281	35059.000
8.284	33575.000
8.288	30407.000
8.291	28597.000
8.294	26069.000
8.297	24472.000
8.301	26349.000
8.304	24618.000
8.307	25095.000
8.310	23838.000
8.313	23323.000
8.317	22134.000
8.320	23136.000
8.323	20181.000
8.326	20687.000
8.330	20706.000
8.333	20265.000
8.336	21514.000
8.339	20655.000
8.343	20997.000
8.346	20367.000
8.349	20856.000
8.352	21180.000
8.355	20223.000
8.359	21734.000
8.362	21025.000
8.365	22350.000
8.368	21949.000
8.372	21052.000
8.375	23236.000
8.378	21860.000
8.381	22640.000
8.385	22089.000
8.388	22018.000
8.391	21023.000
8.394	21705.000
8.397	20896.000
8.401	21666.000
8.404	20713.000
8.407	19505.000
8.410	20868.000
8.414	19255.000
8.417	20147.000
8.420	19719.000
8.423	20051.000
8.427	19482.000
8.430	20956.000
8.433	19599.000
8.436	19838.000
8.439	20658.000
8.443	18809.000
8.446	19821.000
8.449	20347.000
8.452	22351.000
8.456	20080.000
8.459	22226.000
8.462	21413.000
8.465	22159.000
8.469	22270.000
8.472	22953.000
8.475	21316.000
8.478	19520.000
8.481	21064.000
8.485	19303.000
8.488	21089.000
8.491	20398.000
8.494	19532.000
8.498	19534.000
8.501	18706.000
8.504	19463.000
8.507	20110.000
8.511	17768.000
8.514	17795.000
8.517	20653.000
8.520	20253.000
8.523	19980.000
8.527	21045.000
8.530	21076.000
8.533	21663.000
8.536	20321.000
8.540	19842.000
8.543	19112.000
8.546	21187.000
8.549	20372.000
8.553	19398.000
8.556	19388.000
8.559	18320.000
8.562	19017.000
8.565	19336.000
8.569	17457.000
8.572	17789.000
8.575	17126.000
8.578	17949.000
8.582	18266.000
8.585	17113.000
8.588	17506.000
8.591	17876.000
8.595	17822.000
8.598	18122.000
8.601	19053.000
8.604	18630.000
8.607	17920.000
8.611	16661.000
8.614	19197.000
8.617	17215.000
8.620	18634.000
8.624	18075.000
8.627	19491.000
8.630	19551.000
8.633	17459.000
8.636	18441.000
8.640	19029.000
8.643	16407.000
8.646	18720.000
8.649	19271.000
8.653	19343.000
8.656	17827.000
8.659	18150.000
8.662	17016.000
8.666	18003.000
8.669	18454.000
8.672	17121.000
8.675	17236.000
8.678	16597.000
8.682	18460.000
8.685	16971.000
8.688	15876.000
8.691	16605.000
8.695	17959.000
8.698	17815.000
8.701	18150.000
8.704	18074.000
8.708	16215.000
8.711	16787.000
8.714	17518.000
8.717	19252.000
8.720	20966.000
8.724	20000.000
8.727	21500.000
8.730	22281.000
8.733	24270.000
8.737	23976.000
8.740	26625.000
8.743	26592.000
8.746	26055.000
8.750	24474.000
8.753	23551.000
8.756	22645.000
8.759	22390.000
8.762	20384.000
8.766	19131.000
8.769	18696.000
8.772	19344.000
8.775	17469.000
8.779	18560.000
8.782	17036.000
8.785	16851.000
8.788	17181.000
8.792	18143.000
8.795	17418.000
8.798	17549.000
8.801	16652.000
8.804	16142.000
8.808	16417.000
8.811	16403.000
8.814	17167.000
8.817	14191.000
8.821	15632.000
8.824	16683.000
8.827	16711.000
8.830	17353.000
8.834	16878.000
8.837	17340.000
8.840	14569.000
8.843	16402.000
8.846	15925.000
8.850	14961.000
8.853	16334.000
8.856	15470.000
8.859	16842.000
8.863	17892.000
8.866	16681.000
8.869	16667.000
8.872	15576.000
8.876	16387.000
8.879	15881.000
8.882	16020.000
8.885	15698.000
8.888	16070.000
8.892	16553.000
8.895	15738.000
8.898	16642.000
8.901	16777.000
8.905	16030.000
8.908	16795.000
8.911	18660.000
8.914	18124.000
8.918	17167.000
8.921	17555.000
8.924	17012.000
8.927	18490.000
8.930	17638.000
8.934	18816.000
8.937	17433.000
8.940	17921.000
8.943	17500.000
8.947	15507.000
8.950	16521.000
8.953	19620.000
8.956	17963.000
8.960	16908.000
8.963	18180.000
8.966	16538.000
8.969	17442.000
8.972	18019.000
8.976	16635.000
8.979	17476.000
8.982	17790.000
8.985	18331.000
8.989	16901.000
8.992	16732.000
8.995	17122.000
8.998	19364.000
9.001	18293.000
9.005	17640.000
9.008	18835.000
9.011	18872.000
9.014	18377.000
9.018	19789.000
9.021	18393.000
9.024	20204.000
9.027	19277.000
9.031	19362.000
9.034	19926.000
9.037	19088.000
9.040	19261.000
9.043	18061.000
9.047	18755.000
9.050	18530.000
9.053	19002.000
9.056	18317.000
9.060	18595.000
9.063	19116.000
9.066	16594.000
9.069	17525.000
9.073	16145.000
9.076	16454.000
9.079	15640.000
9.082	16449.000
9.085	17170.000
9.089	16661.000
9.092	16501.000
9.095	17371.000
9.098	15314.000
9.102	15668.000
9.105	17463.000
9.108	16627.000
9.111	14816.000
9.115	16508.000
9.118	15521.000
9.121	17341.000
9.124	17538.000
9.127	16255.000
9.131	15948.000
9.134	17706.000
9.137	16342.000
9.140	17311.000
9.144	16406.000
9.147	17334.000
9.150	15924.000
9.153	17707.000
9.157	17443.000
9.160	16935.000
9.163	18450.000
9.166	18315.000
9.169	16845.000
9.173	16336.000
9.176	15778.000
9.179	16734.000
9.182	16082.000
9.186	16620.000
9.189	16356.000
9.192	16299.000
9.195	15453.000
9.199	14454.000
9.202	15036.000
9.205	16654.000
9.208	16675.000
9.211	16768.000
9.215	15452.000
9.218	17038.000
9.221	16676.000
9.224	15994.000
9.228	18139.000
9.231	18180.000
9.234	17818.000
9.237	17561.000
9.241	19076.000
9.244	18243.000
9.247	18656.000
9.250	19142.000
9.253	19301.000
9.257	17997.000
9.260	19538.000
9.263	18468.000
9.266	18030.000
9.270	19290.000
9.273	19482.000
9.276	18630.000
9.279	20804.000
9.283	19747.000
9.286	19630.000
9.289	17801.000
9.292	18648.000
9.295	18898.000
9.299	17513.000
9.302	17803.000
9.305	19200.000
9.308	18833.000
9.312	19728.000
9.315	18672.000
9.318	18118.000
9.321	18341.000
9.325	17818.000
9.328	17855.000
9.331	17446.000
9.334	17545.000
9.337	18694.000
9.341	17956.000
9.344	16979.000
9.347	18513.000
9.350	17415.000
9.354	15960.000
9.357	16557.000
9.360	17366.000
9.363	17698.000
9.367	16333.000
9.370	17070.000
9.373	16345.000
9.376	18001.000
9.379	16882.000
9.383	19897.000
9.386	18239.000
9.389	17188.000
9.392	17608.000
9.396	17848.000
9.399	17056.000
9.402	18266.000
9.405	17502.000
9.408	19010.000
9.412	17879.000
9.415	17596.000
9.418	18210.000
9.421	19149.000
9.425	19265.000
9.428	19013.000
9.431	19587.000
9.434	19484.000
9.438	17780.000
9.441	19540.000
9.444	19295.000
9.447	19772.000
9.450	19352.000
9.454	18623.000
9.457	17859.000
9.460	18940.000
9.463	19079.000
9.467	17232.000
9.470	16242.000
9.473	16243.000
9.476	15465.000
9.480	14720.000
9.483	15409.000
9.486	14202.000
9.489	15196.000
9.492	14815.000
9.496	14957.000
9.499	15537.000
9.502	14975.000
9.505	17158.000
9.509	16096.000
9.512	15648.000
9.515	16373.000
9.518	16977.000
9.522	15741.000
9.525	16771.000
9.528	16104.000
9.531	15673.000
9.534	15474.000
9.538	16766.000
9.541	16491.000
9.544	16359.000
9.547	15227.000
9.551	16387.000
9.554	17032.000
9.557	15897.000
9.560	17040.000
9.564	15945.000
9.567	17333.000
9.570	16731.000
9.573	15680.000
9.576	15598.000
9.580	16514.000
9.583	17022.000
9.586	16197.000
9.589	16233.000
9.593	16022.000
9.596	15855.000
9.599	16333.000
9.602	16114.000
9.606	14897.000
9.609	16276.000
9.612	16940.000
9.615	18348.000
9.618	18281.000
9.622	15848.000
9.625	16800.000
9.628	15633.000
9.631	15954.000
9.635	16806.000
9.638	14662.000
9.641	16722.000
9.644	16018.000
9.648	15904.000
9.651	15292.000
9.654	17038.000
9.657	16103.000
9.660	16898.000
9.664	17820.000
9.667	18608.000
9.670	19477.000
9.673	18874.000
9.677	18784.000
9.680	19951.000
9.683	19972.000
9.686	19016.000
9.690	19773.000
9.693	19888.000
9.696	20353.000
9.699	19999.000
9.702	20691.000
9.706	19134.000
9.709	19458.000
9.712	19532.000
9.715	17839.000
9.719	19416.000
9.722	18412.000
9.725	17923.000
9.728	17637.000
9.732	17775.000
9.735	19537.000
9.738	18163.000
9.741	18828.000
9.744	21422.000
9.748	21147.000
9.751	20410.000
9.754	22885.000
9.757	20855.000
9.761	21128.000
9.764	21813.000
9.767	21934.000
9.770	21831.000
9.773	22415.000
9.777	22335.000
9.780	22715.000
9.783	22027.000
9.786	23779.000
9.790	22867.000
9.793	23715.000
9.796	26298.000
9.799	26742.000
9.803	29723.000
9.806	32117.000
9.809	36216.000
9.812	44111.000
9.815	51287.000
9.819	62253.000
9.822	73587.000
9.825	81173.000
9.828	89817.000
9.832	94413.000
9.835	92484.000
9.838	85808.000
9.841	78625.000
9.845	68099.000
9.848	59423.000
9.851	50175.000
9.854	42655.000
9.857	38930.000
9.861	32930.000
9.864	30782.000
9.867	27937.000
9.870	28060.000
9.874	26162.000
9.877	24498.000
9.880	22596.000
9.883	23784.000
9.887	22151.000
9.890	21459.000
9.893	20814.000
9.896	22299.000
9.899	19603.000
9.903	19724.000
9.906	19044.000
9.909	19451.000
9.912	18082.000
9.916	17834.000
9.919	17214.000
9.922	17080.000
9.925	18349.000
9.929	17568.000
9.932	17416.000
9.935	17251.000
9.938	17076.000
9.941	17065.000
9.945	16857.000
9.948	17036.000
9.951	15873.000
9.954	16285.000
9.958	16887.000
9.961	15974.000
9.964	16761.000
9.967	16711.000
9.971	16267.000
9.974	17752.000
9.977	17735.000
9.980	17810.000
9.983	19615.000
9.987	18415.000
9.990	18160.000
9.993	18445.000
9.996	19139.000
10.000	17715.000
10.003	17370.000
10.006	18057.000
10.009	17394.000
10.013	17729.000
10.016	17878.000
10.019	17376.000
10.022	16864.000
10.025	16334.000
10.029	15895.000
10.032	16164.000
10.035	17197.000
10.038	17712.000
10.042	15318.000
10.045	16147.000
10.048	15385.000
10.051	15354.000
10.055	15657.000
10.058	17015.000
10.061	16746.000
10.064	15382.000
10.067	15948.000
10.071	14831.000
10.074	15439.000
10.077	15660.000
10.080	16229.000
10.084	15795.000
10.087	14834.000
10.090	15184.000
10.093	15594.000
10.097	15401.000
10.100	13788.000
10.103	14853.000
10.106	14869.000
10.109	14288.000
10.113	13973.000
10.116	14070.000
10.119	13259.000
10.122	13382.000
10.126	15119.000
10.129	15507.000
10.132	14202.000
10.135	13774.000
10.139	13359.000
10.142	15452.000
10.145	14531.000
10.148	13676.000
10.151	13061.000
10.155	13708.000
10.158	13686.000
10.161	13183.000
10.164	13184.000
10.168	14856.000
10.171	13226.000
10.174	12569.000
10.177	14370.000
10.180	13366.000
10.184	12610.000
10.187	13825.000
10.190	14327.000
10.193	13221.000
10.197	13555.000
10.200	13633.000
10.203	12753.000
10.206	13469.000
10.210	13964.000
10.213	12786.000
10.216	14006.000
10.219	13136.000
10.222	13518.000
10.226	13178.000
10.229	12127.000
10.232	14502.000
10.235	13224.000
10.239	12752.000
10.242	13033.000
10.245	13603.000
10.248	12625.000
10.252	13451.000
10.255	13206.000
10.258	14258.000
10.261	12285.000
10.264	12514.000
10.268	13303.000
10.271	13158.000
10.274	13906.000
10.277	14138.000
10.281	12186.000
10.284	12134.000
10.287	13495.000
10.290	12506.000
10.294	13133.000
10.297	11763.000
10.300	11246.000
10.303	10883.000
10.306	11258.000
10.310	14138.000
10.313	11315.000
10.316	13375.000
10.319	11652.000
10.323	12599.000
10.326	12629.000
10.329	10758.000
10.332	12470.000
10.336	13377.000
10.339	12249.000
10.342	11534.000
10.345	12054.000
10.348	12083.000
10.352	12134.000
10.355	11771.000
10.358	11872.000
10.361	11643.000
10.365	11345.000
10.368	11837.000
10.371	12880.000
10.374	11326.000
10.378	11676.000
10.381	13473.000
10.384	11045.000
10.387	11762.000
10.390	13028.000
10.394	13035.000
10.397	12265.000
10.400	11907.000
10.403	14356.000
10.407	12429.000
10.410	12981.000
10.413	12699.000
10.416	10913.000
10.420	11648.000
10.423	13224.000
10.426	11842.000
10.429	11406.000
10.432	13231.000
10.436	11960.000
10.439	12899.000
10.442	11440.000
10.445	12404.000
10.449	12436.000
10.452	12175.000
10.455	11877.000
10.458	11793.000
10.462	11747.000
10.465	12408.000
10.468	12226.000
10.471	11910.000
10.474	11209.000
10.478	11533.000
10.481	12098.000
10.484	13156.000
10.487	13204.000
10.491	12252.000
10.494	13089.000
10.497	12520.000
10.500	13102.000
10.504	14169.000
10.507	11667.000
10.510	12919.000
10.513	12911.000
10.516	11861.000
10.520	12624.000
10.523	13288.000
10.526	12882.000
10.529	13543.000
10.533	13824.000
10.536	13672.000
10.539	12795.000
10.542	13124.000
10.546	13009.000
10.549	13041.000
10.552	13207.000
10.555	12587.000
10.558	12168.000
10.562	13843.000
10.565	13717.000
10.568	13553.000
10.571	13442.000
10.575	12753.000
10.578	13410.000
10.581	12046.000
10.584	13154.000
10.587	11717.000
10.591	12258.000
10.594	12222.000
10.597	12668.000
10.600	12003.000
10.604	12940.000
10.607	12607.000
10.610	12872.000
10.613	12630.000
10.617	13036.000
10.620	13253.000
10.623	13663.000
10.626	13036.000
10.629	12226.000
10.633	13312.000
10.636	12478.000
10.639	13008.000
10.642	12980.000
10.646	12649.000
10.649	12419.000
10.652	14123.000
10.655	11905.000
10.659	12202.000
10.662	14221.000
10.665	13658.000
10.668	13413.000
10.671	12878.000
10.675	14342.000
10.678	13119.000
10.681	14271.000
10.684	12965.000
10.688	13977.000
10.691	13511.000
10.694	12459.000
10.697	14146.000
10.701	13786.000
10.704	13497.000
10.707	16070.000
10.710	15104.000
10.713	15637.000
10.717	16291.000
10.720	16452.000
10.723	15765.000
10.726	15746.000
10.730	16225.000
10.733	17038.000
10.736	18139.000
10.739	17955.000
10.743	18523.000
10.746	21165.000
10.749	23038.000
10.752	24793.000
10.755	29362.000
10.759	29134.000
10.762	31269.000
10.765	32759.000
10.768	32804.000
10.772	34772.000
10.775	33300.000
10.778	38017.000
10.781	33828.000
10.785	35618.000
10.788	35940.000
10.791	33720.000
10.794	33714.000
10.797	31254.000
10.801	34433.000
10.804	30220.000
10.807	31884.000
10.810	30203.000
10.814	31792.000
10.817	29683.000
10.820	28187.000
10.823	29384.000
10.827	27996.000
10.830	26995.000
10.833	26159.000
10.836	25375.000
10.839	24215.000
10.843	24145.000
10.846	24009.000
10.849	22815.000
10.852	23365.000
10.856	23102.000
10.859	21325.000
10.862	21649.000
10.865	21801.000
10.869	21614.000
10.872	20922.000
10.875	19773.000
10.878	20479.000
10.881	19887.000
10.885	20445.000
10.888	19553.000
10.891	19843.000
10.894	18014.000
10.898	19937.000
10.901	19338.000
10.904	18846.000
10.907	17592.000
10.911	17558.000
10.914	20760.000
10.917	17789.000
10.920	18616.000
10.923	19278.000
10.927	19551.000
10.930	17864.000
10.933	17261.000
10.936	17576.000
10.940	18643.000
10.943	18332.000
10.946	17769.000
10.949	17041.000
10.952	17424.000
10.956	16750.000
10.959	18013.000
10.962	17250.000
10.965	15900.000
10.969	15511.000
10.972	16063.000
10.975	16087.000
10.978	16561.000
10.982	15994.000
10.985	16776.000
10.988	14596.000
10.991	15469.000
10.994	15827.000
10.998	14427.000
11.001	15997.000
11.004	15538.000
11.007	15719.000
11.011	15950.000
11.014	15202.000
11.017	14531.000
11.020	15438.000
11.024	15139.000
11.027	15988.000
11.030	14358.000
11.033	15411.000
11.036	15358.000
11.040	14822.000
11.043	14104.000
11.046	15250.000
11.049	15093.000
11.053	14122.000
11.056	14170.000
11.059	14658.000
11.062	15308.000
11.066	15966.000
11.069	15711.000
11.072	16512.000
11.075	14902.000
11.078	16668.000
11.082	15454.000
11.085	15378.000
11.088	17325.000
11.091	16484.000
11.095	16115.000
11.098	14871.000
11.101	15990.000
11.104	15001.000
11.108	15325.000
11.111	15086.000
11.114	16431.000
11.117	15327.000
11.120	15493.000
11.124	14827.000
11.127	16389.000
11.130	14420.000
11.133	14591.000
11.137	14669.000
11.140	15448.000
11.143	14343.000
11.146	13324.000
11.150	14504.000
11.153	14982.000
11.156	16224.000
11.159	15340.000
11.162	14648.000
11.166	17842.000
11.169	14533.000
11.172	13073.000
11.175	13586.000
11.179	14129.000
11.182	15921.000
11.185	14718.000
11.188	15499.000
11.192	16218.000
11.195	18642.000
11.198	18355.000
11.201	18822.000
11.204	19196.000
11.208	20832.000
11.211	21827.000
11.214	21348.000
11.217	18127.000
11.221	17075.000
11.224	16840.000
11.227	15435.000
11.230	16747.000
11.234	15744.000
11.237	16730.000
11.240	15602.000
11.243	16365.000
11.246	16268.000
11.250	16991.000
11.253	17841.000
11.256	17770.000
11.259	17997.000
11.263	18250.000
11.266	17658.000
11.269	21087.000
11.272	19230.000
11.276	21751.000
11.279	21598.000
11.282	21792.000
11.285	22958.000
11.288	22804.000
11.292	23262.000
11.295	22382.000
11.298	24155.000
11.301	21786.000
11.305	22452.000
11.308	23187.000
11.311	22364.000
11.314	20951.000
11.318	22030.000
11.321	21990.000
11.324	23381.000
11.327	25575.000
11.330	23120.000
11.334	25492.000
11.337	22611.000
11.340	25754.000
11.343	27706.000
11.347	31626.000
11.350	34728.000
11.353	41053.000
11.356	46774.000
11.359	53410.000
11.363	61249.000
11.366	65477.000
11.369	68479.000
11.372	67028.000
11.376	62056.000
11.379	53070.000
11.382	46861.000
11.385	40037.000
11.389	37446.000
11.392	31666.000
11.395	29416.000
11.398	27211.000
11.401	26371.000
11.405	23824.000
11.408	21373.000
11.411	20899.000
11.414	21060.000
11.418	20919.000
11.421	20101.000
11.424	19164.000
11.427	18226.000
11.431	19946.000
11.434	17955.000
11.437	18396.000
11.440	17851.000
11.443	18749.000
11.447	16835.000
11.450	18232.000
11.453	17633.000
11.456	18684.000
11.460	17053.000
11.463	16950.000
11.466	16412.000
11.469	16176.000
11.473	18174.000
11.476	17428.000
11.479	18677.000
11.482	17698.000
11.485	17364.000
11.489	16527.000
11.492	17730.000
11.495	17857.000
11.498	17495.000
11.502	16744.000
11.505	17571.000
11.508	19693.000
11.511	17818.000
11.515	17816.000
11.518	18419.000
11.521	18603.000
11.524	18409.000
11.527	18533.000
11.531	18073.000
11.534	18134.000
11.537	19587.000
11.540	19266.000
11.544	20085.000
11.547	20023.000
11.550	20166.000
11.553	20906.000
11.557	21400.000
11.560	20960.000
11.563	22793.000
11.566	21502.000
11.569	19474.000
11.573	18295.000
11.576	18462.000
11.579	17148.000
11.582	16924.000
11.586	15909.000
11.589	17382.000
11.592	14835.000
11.595	15012.000
11.599	14286.000
11.602	15762.000
11.605	16434.000
11.608	14579.000
11.611	16067.000
11.615	15746.000
11.618	15351.000
11.621	15214.000
11.624	15196.000
11.628	14603.000
11.631	15439.000
11.634	14826.000
11.637	15631.000
11.641	15499.000
11.644	14825.000
11.647	14477.000
11.650	14361.000
11.653	14759.000
11.657	15188.000
11.660	15767.000
11.663	14927.000
11.666	14401.000
11.670	14271.000
11.673	14609.000
11.676	13508.000
11.679	14386.000
11.683	13755.000
11.686	15627.000
11.689	14817.000
11.692	15288.000
11.695	15147.000
11.699	15842.000
11.702	15693.000
11.705	14824.000
11.708	14578.000
11.712	14278.000
11.715	16615.000
11.718	15850.000
11.721	15182.000
11.725	15185.000
11.728	13939.000
11.731	16589.000
11.734	15735.000
11.737	15227.000
11.741	14772.000
11.744	14847.000
11.747	14527.000
11.750	14405.000
11.754	15783.000
11.757	13978.000
11.760	15937.000
11.763	15084.000
11.766	14443.000
11.770	15523.000
11.773	15279.000
11.776	15530.000
11.779	15681.000
11.783	16835.000
11.786	15360.000
11.789	14065.000
11.792	15879.000
11.796	14535.000
11.799	15917.000
11.802	15200.000
11.805	15588.000
11.808	15669.000
11.812	14916.000
11.815	15637.000
11.818	15916.000
11.821	15774.000
11.825	16524.000
11.828	16318.000
11.831	15532.000
11.834	16784.000
11.838	18005.000
11.841	16774.000
11.844	16773.000
11.847	16748.000
11.850	15924.000
11.854	18746.000
11.857	16472.000
11.860	16539.000
11.863	16053.000
11.867	16457.000
11.870	16781.000
11.873	16534.000
11.876	17517.000
11.880	16910.000
11.883	17538.000
11.886	16999.000
11.889	16178.000
11.892	15018.000
11.896	17363.000
11.899	17164.000
11.902	14322.000
11.905	14534.000
11.909	15528.000
11.912	16779.000
11.915	15721.000
11.918	15478.000
11.922	15576.000
11.925	14412.000
11.928	14001.000
11.931	14053.000
11.934	14851.000
11.938	15050.000
11.941	14452.000
11.944	14224.000
11.947	13943.000
11.951	15200.000
11.954	13647.000
11.957	12846.000
11.960	13525.000
11.964	13087.000
11.967	15208.000
11.970	14112.000
11.973	14771.000
11.976	13324.000
11.980	13262.000
11.983	14272.000
11.986	14416.000
11.989	15443.000
11.993	14767.000
11.996	15738.000
11.999	13763.000
12.002	14278.000
12.006	14311.000
12.009	14645.000
12.012	15143.000
12.015	13423.000
12.018	14767.000
12.022	15400.000
12.025	14685.000
12.028	15174.000
12.031	14489.000
12.035	15614.000
12.038	14453.000
12.041	15398.000
12.044	14755.000
12.048	14786.000
12.051	14717.000
12.054	15503.000
12.057	15405.000
12.060	15721.000
12.064	15180.000
12.067	14975.000
12.070	16663.000
12.073	16229.000
12.077	18665.000
12.080	16319.000
12.083	17679.000
12.086	18511.000
12.090	17850.000
12.093	17265.000
12.096	16650.000
12.099	17923.000
12.102	19454.000
12.106	18114.000
12.109	17934.000
12.112	17751.000
12.115	19873.000
12.119	17358.000
12.122	18150.000
12.125	17447.000
12.128	17012.000
12.131	17366.000
12.135	18087.000
12.138	18224.000
12.141	18793.000
12.144	16487.000
12.148	18454.000
12.151	18346.000
12.154	17698.000
12.157	19312.000
12.161	20571.000
12.164	20935.000
12.167	23154.000
12.170	24491.000
12.173	27554.000
12.177	29253.000
12.180	34218.000
12.183	37578.000
12.186	38663.000
12.190	40991.000
12.193	43296.000
12.196	46189.000
12.199	46954.000
12.203	47310.000
12.206	48858.000
12.209	47486.000
12.212	48345.000
12.215	44192.000
12.219	46500.000
12.222	44397.000
12.225	43552.000
12.228	42635.000
12.232	41357.000
12.235	40697.000
12.238	38701.000
12.241	38829.000
12.245	37754.000
12.248	36003.000
12.251	36054.000
12.254	34009.000
12.257	33085.000
12.261	32547.000
12.264	33743.000
12.267	32768.000
12.270	31730.000
12.274	31940.000
12.277	32671.000
12.280	29537.000
12.283	30173.000
12.287	28200.000
12.290	28404.000
12.293	27147.000
12.296	27362.000
12.299	25375.000
12.303	26132.000
12.306	27944.000
12.309	26595.000
12.312	26354.000
12.316	27649.000
12.319	24310.000
12.322	24119.000
12.325	23569.000
12.329	23779.000
12.332	23293.000
12.335	22218.000
12.338	21483.000
12.341	23463.000
12.345	21746.000
12.348	21044.000
12.351	21902.000
12.354	20954.000
12.358	20355.000
12.361	19986.000
12.364	20693.000
12.367	20384.000
12.371	21305.000
12.374	19237.000
12.377	21129.000
12.380	20637.000
12.383	20066.000
12.387	19616.000
12.390	21201.000
12.393	20885.000
12.396	18543.000
12.400	20178.000
12.403	21654.000
12.406	22149.000
12.409	21696.000
12.413	22599.000
12.416	21836.000
12.419	23509.000
12.422	24803.000
12.425	22869.000
12.429	22583.000
12.432	21574.000
12.435	20357.000
12.438	21609.000
12.442	19363.000
12.445	19759.000
12.448	19656.000
12.451	18603.000
12.455	19098.000
12.458	18452.000
12.461	20959.000
12.464	20280.000
12.467	21852.000
12.471	22198.000
12.474	22121.000
12.477	22915.000
12.480	22612.000
12.484	22950.000
12.487	22436.000
12.490	20251.000
12.493	20768.000
12.497	21315.000
12.500	19852.000
12.503	19993.000
12.506	20658.000
12.509	19655.000
12.513	18710.000
12.516	18542.000
12.519	19330.000
12.522	18236.000
12.526	18897.000
12.529	18503.000
12.532	17017.000
12.535	19005.000
12.538	17495.000
12.542	19466.000
[truncated: 5,096 more rows]
