# Supplementary material for: Pollination by sexual deception via pro‐pheromone mimicry?
Source: New Phytol. 2025 Apr 10;246(6):2416–24. doi: 10.1111/nph.70131 (PMC12095990; doi:10.1111/nph.70131)
Supplement: Supplementary file 1 — Dataset S1 GC‐MS files of Cryptostylis ovata and Lissopimpla excelsa extracts. [file NPH-246-2416-s002.zip › BB40320h.D/CHROMTAB.CSV]

Path	File	Date Acquired	Sample	Misc
C:\Copy Old F\Local Disk\Storage\UWA 2014\Crypt\Crypt flower parts\	BB40320h.D	21 Mar 2014 00:09	base 2	dcm
TIC: BB40320h.D\data.ms
6.094	93580.000
6.097	94701.000
6.100	97791.000
6.103	96811.000
6.106	98477.000
6.110	101627.000
6.113	104386.000
6.116	102030.000
6.119	99440.000
6.123	103101.000
6.126	103216.000
6.129	104573.000
6.132	103419.000
6.136	105719.000
6.139	107167.000
6.142	106914.000
6.145	108951.000
6.148	107351.000
6.152	109732.000
6.155	107910.000
6.158	109389.000
6.161	106014.000
6.165	103888.000
6.168	104350.000
6.171	103583.000
6.174	100633.000
6.178	96338.000
6.181	94716.000
6.184	92873.000
6.187	91601.000
6.190	94111.000
6.194	87307.000
6.197	89363.000
6.200	88966.000
6.203	86315.000
6.207	88591.000
6.210	85524.000
6.213	83085.000
6.216	84385.000
6.220	80876.000
6.223	82470.000
6.226	80491.000
6.229	81994.000
6.232	80517.000
6.236	79434.000
6.239	73480.000
6.242	77291.000
6.245	73969.000
6.249	72688.000
6.252	72130.000
6.255	69170.000
6.258	71667.000
6.262	69101.000
6.265	67924.000
6.268	67111.000
6.271	66212.000
6.274	68956.000
6.278	66778.000
6.281	63423.000
6.284	64789.000
6.287	65030.000
6.291	64350.000
6.294	66109.000
6.297	65522.000
6.300	67641.000
6.303	65932.000
6.307	66340.000
6.310	66953.000
6.313	68691.000
6.316	64195.000
6.320	65168.000
6.323	68850.000
6.326	67227.000
6.329	69043.000
6.333	66590.000
6.336	66921.000
6.339	71638.000
6.342	74827.000
6.345	76442.000
6.349	80483.000
6.352	83672.000
6.355	84067.000
6.358	92425.000
6.362	96685.000
6.365	102278.000
6.368	108000.000
6.371	112449.000
6.375	115857.000
6.378	121626.000
6.381	123800.000
6.384	121648.000
6.387	117053.000
6.391	109122.000
6.394	98264.000
6.397	86807.000
6.400	79701.000
6.404	73549.000
6.407	71756.000
6.410	72713.000
6.413	69523.000
6.417	66979.000
6.420	63118.000
6.423	57817.000
6.426	53951.000
6.429	51804.000
6.433	49387.000
6.436	46146.000
6.439	46261.000
6.442	42748.000
6.446	42372.000
6.449	42085.000
6.452	40864.000
6.455	40428.000
6.459	40047.000
6.462	38863.000
6.465	39159.000
6.468	38930.000
6.471	36830.000
6.475	37935.000
6.478	36969.000
6.481	37724.000
6.484	39564.000
6.488	39513.000
6.491	41689.000
6.494	39110.000
6.497	38425.000
6.501	38785.000
6.504	39934.000
6.507	41135.000
6.510	39758.000
6.513	38428.000
6.517	37989.000
6.520	40867.000
6.523	38017.000
6.526	38802.000
6.530	42753.000
6.533	45050.000
6.536	45044.000
6.539	43450.000
6.543	47148.000
6.546	45730.000
6.549	48929.000
6.552	50744.000
6.555	54645.000
6.559	55713.000
6.562	55521.000
6.565	60797.000
6.568	61333.000
6.572	62033.000
6.575	62579.000
6.578	61215.000
6.581	61936.000
6.585	65016.000
6.588	62198.000
6.591	61005.000
6.594	55649.000
6.597	55443.000
6.601	49017.000
6.604	48898.000
6.607	46434.000
6.610	44659.000
6.614	42770.000
6.617	41160.000
6.620	41682.000
6.623	42071.000
6.627	43060.000
6.630	44095.000
6.633	42158.000
6.636	42624.000
6.639	44742.000
6.643	43233.000
6.646	44925.000
6.649	47058.000
6.652	49954.000
6.656	50561.000
6.659	49903.000
6.662	53447.000
6.665	55465.000
6.669	55207.000
6.672	59195.000
6.675	60807.000
6.678	61165.000
6.681	63640.000
6.685	63475.000
6.688	63034.000
6.691	63576.000
6.694	59370.000
6.698	57125.000
6.701	54298.000
6.704	48481.000
6.707	45930.000
6.710	42603.000
6.714	40596.000
6.717	38753.000
6.720	38495.000
6.723	35598.000
6.727	35167.000
6.730	33995.000
6.733	32969.000
6.736	31605.000
6.740	32660.000
6.743	31515.000
6.746	30326.000
6.749	30647.000
6.752	31083.000
6.756	28756.000
6.759	29658.000
6.762	28642.000
6.765	29660.000
6.769	31011.000
6.772	28263.000
6.775	29613.000
6.778	29450.000
6.782	33933.000
6.785	31761.000
6.788	35645.000
6.791	35713.000
6.794	39259.000
6.798	41035.000
6.801	41414.000
6.804	45083.000
6.807	47912.000
6.811	48939.000
6.814	50494.000
6.817	48875.000
6.820	51624.000
6.824	54790.000
6.827	59925.000
6.830	61997.000
6.833	66045.000
6.836	74100.000
6.840	80180.000
6.843	87043.000
6.846	95189.000
6.849	100060.000
6.853	110846.000
6.856	120557.000
6.859	128404.000
6.862	142510.000
6.866	152008.000
6.869	160231.000
6.872	166028.000
6.875	180819.000
6.878	196894.000
6.882	207678.000
6.885	222633.000
6.888	232834.000
6.891	243371.000
6.895	243374.000
6.898	237145.000
6.901	218101.000
6.904	193972.000
6.908	173459.000
6.911	155892.000
6.914	137884.000
6.917	131914.000
6.920	126227.000
6.924	122541.000
6.927	118029.000
6.930	114494.000
6.933	107186.000
6.937	99940.000
6.940	94885.000
6.943	85334.000
6.946	76386.000
6.950	69238.000
6.953	64558.000
6.956	57352.000
6.959	52518.000
6.962	44915.000
6.966	43026.000
6.969	38495.000
6.972	36217.000
6.975	35582.000
6.979	33371.000
6.982	32977.000
6.985	31395.000
6.988	31488.000
6.992	28198.000
6.995	28391.000
6.998	30122.000
7.001	29111.000
7.004	30596.000
7.008	29984.000
7.011	29531.000
7.014	30929.000
7.017	29870.000
7.021	31616.000
7.024	29767.000
7.027	31862.000
7.030	31064.000
7.034	32509.000
7.037	33685.000
7.040	33227.000
7.043	34754.000
7.046	35912.000
7.050	35727.000
7.053	35371.000
7.056	38884.000
7.059	38795.000
7.063	40699.000
7.066	41524.000
7.069	43682.000
7.072	48175.000
7.075	44654.000
7.079	48122.000
7.082	47837.000
7.085	49752.000
7.088	53015.000
7.092	56052.000
7.095	58498.000
7.098	60246.000
7.101	62544.000
7.105	65530.000
7.108	66482.000
7.111	67904.000
7.114	66708.000
7.117	66043.000
7.121	62189.000
7.124	64438.000
7.127	59021.000
7.130	59222.000
7.134	55492.000
7.137	50951.000
7.140	48069.000
7.143	43164.000
7.147	40254.000
7.150	39460.000
7.153	36178.000
7.156	35242.000
7.159	33960.000
7.163	30827.000
7.166	30367.000
7.169	30218.000
7.172	28275.000
7.176	27379.000
7.179	28102.000
7.182	26752.000
7.185	25306.000
7.189	26469.000
7.192	26870.000
7.195	24843.000
7.198	26064.000
7.201	26329.000
7.205	25710.000
7.208	27633.000
7.211	26480.000
7.214	26081.000
7.218	27504.000
7.221	28325.000
7.224	30066.000
7.227	29340.000
7.231	31631.000
7.234	30330.000
7.237	31109.000
7.240	33396.000
7.243	31851.000
7.247	33475.000
7.250	35556.000
7.253	38273.000
7.256	38066.000
7.260	41891.000
7.263	43755.000
7.266	46976.000
7.269	48031.000
7.273	52736.000
7.276	56377.000
7.279	56880.000
7.282	60693.000
7.285	64245.000
7.289	67285.000
7.292	67120.000
7.295	69529.000
7.298	73950.000
7.302	75533.000
7.305	76867.000
7.308	85150.000
7.311	88455.000
7.315	93512.000
7.318	100349.000
7.321	105830.000
7.324	110970.000
7.327	111594.000
7.331	121311.000
7.334	119940.000
7.337	121575.000
7.340	118616.000
7.344	118589.000
7.347	117103.000
7.350	112521.000
7.353	116099.000
7.357	114878.000
7.360	118582.000
7.363	124735.000
7.366	129044.000
7.369	133258.000
7.373	136795.000
7.376	137672.000
7.379	134292.000
7.382	127327.000
7.386	117868.000
7.389	103614.000
7.392	91871.000
7.395	82479.000
7.399	70396.000
7.402	63762.000
7.405	55912.000
7.408	52439.000
7.411	48561.000
7.415	48602.000
7.418	46891.000
7.421	41657.000
7.424	41703.000
7.428	39866.000
7.431	39087.000
7.434	37516.000
7.437	36091.000
7.441	36385.000
7.444	35302.000
7.447	33976.000
7.450	36931.000
7.453	35300.000
7.457	38801.000
7.460	37480.000
7.463	36588.000
7.466	37324.000
7.470	38469.000
7.473	38675.000
7.476	38225.000
7.479	38042.000
7.482	36088.000
7.486	38097.000
7.489	36030.000
7.492	35010.000
7.495	32164.000
7.499	31239.000
7.502	30166.000
7.505	28580.000
7.508	28515.000
7.512	26034.000
7.515	25324.000
7.518	24406.000
7.521	24480.000
7.524	24725.000
7.528	25463.000
7.531	24632.000
7.534	27234.000
7.537	25985.000
7.541	26028.000
7.544	24324.000
7.547	26529.000
7.550	26804.000
7.554	27096.000
7.557	27197.000
7.560	28482.000
7.563	27719.000
7.566	27400.000
7.570	28435.000
7.573	29303.000
7.576	29211.000
7.579	30896.000
7.583	32382.000
7.586	30178.000
7.589	31978.000
7.592	30705.000
7.596	33660.000
7.599	34598.000
7.602	38255.000
7.605	36686.000
7.608	38747.000
7.612	39320.000
7.615	38407.000
7.618	37348.000
7.621	36132.000
7.625	35710.000
7.628	31851.000
7.631	33120.000
7.634	30828.000
7.638	29511.000
7.641	26887.000
7.644	26379.000
7.647	27232.000
7.650	26192.000
7.654	25071.000
7.657	23509.000
7.660	24209.000
7.663	23886.000
7.667	24653.000
7.670	24786.000
7.673	23857.000
7.676	25516.000
7.680	21476.000
7.683	23826.000
7.686	22574.000
7.689	24206.000
7.692	24584.000
7.696	23003.000
7.699	23583.000
7.702	23458.000
7.705	23083.000
7.709	23212.000
7.712	22946.000
7.715	23366.000
7.718	23880.000
7.722	23480.000
7.725	23275.000
7.728	23095.000
7.731	24714.000
7.734	23907.000
7.738	22945.000
7.741	23920.000
7.744	22792.000
7.747	22262.000
7.751	23414.000
7.754	20979.000
7.757	22415.000
7.760	22322.000
7.764	23476.000
7.767	22569.000
7.770	23202.000
7.773	20840.000
7.776	22227.000
7.780	22644.000
7.783	22234.000
7.786	22506.000
7.789	22352.000
7.793	22898.000
7.796	22378.000
7.799	21412.000
7.802	23631.000
7.806	21802.000
7.809	22366.000
7.812	22925.000
7.815	22757.000
7.818	21778.000
7.822	23535.000
7.825	22670.000
7.828	22514.000
7.831	22196.000
7.835	23376.000
7.838	22030.000
7.841	21823.000
7.844	22598.000
7.848	24158.000
7.851	23297.000
7.854	24113.000
7.857	21844.000
7.860	22398.000
7.864	24181.000
7.867	23862.000
7.870	23164.000
7.873	24954.000
7.877	23499.000
7.880	24080.000
7.883	24375.000
7.886	24409.000
7.889	25736.000
7.893	26046.000
7.896	25160.000
7.899	25868.000
7.902	25488.000
7.906	26745.000
7.909	24914.000
7.912	25683.000
7.915	25968.000
7.919	24763.000
7.922	22601.000
7.925	23033.000
7.928	24157.000
7.931	23040.000
7.935	22013.000
7.938	20606.000
7.941	22981.000
7.944	22801.000
7.948	22170.000
7.951	22210.000
7.954	23724.000
7.957	20704.000
7.961	20968.000
7.964	21300.000
7.967	22371.000
7.970	20889.000
7.973	20955.000
7.977	22400.000
7.980	22794.000
7.983	20118.000
7.986	20906.000
7.990	20688.000
7.993	22261.000
7.996	21115.000
7.999	22712.000
8.003	22637.000
8.006	23555.000
8.009	22280.000
8.012	23009.000
8.015	24519.000
8.019	24670.000
8.022	24670.000
8.025	25970.000
8.028	25399.000
8.032	27071.000
8.035	25661.000
8.038	24603.000
8.041	25332.000
8.045	24525.000
8.048	26668.000
8.051	24915.000
8.054	24508.000
8.057	25221.000
8.061	24283.000
8.064	24772.000
8.067	24573.000
8.070	22592.000
8.074	24087.000
8.077	22416.000
8.080	22087.000
8.083	22862.000
8.087	22194.000
8.090	22224.000
8.093	22374.000
8.096	20486.000
8.099	21917.000
8.103	22001.000
8.106	21157.000
8.109	22136.000
8.112	19416.000
8.116	21136.000
8.119	20130.000
8.122	21621.000
8.125	21391.000
8.129	20441.000
8.132	20793.000
8.135	20093.000
8.138	21478.000
8.141	22556.000
8.145	22327.000
8.148	21999.000
8.151	21695.000
8.154	19957.000
8.158	21333.000
8.161	22008.000
8.164	23960.000
8.167	22783.000
8.171	22263.000
8.174	24544.000
8.177	23370.000
8.180	24425.000
8.183	24708.000
8.187	23524.000
8.190	25239.000
8.193	25222.000
8.196	27156.000
8.200	27921.000
8.203	27174.000
8.206	27895.000
8.209	30658.000
8.213	29534.000
8.216	29528.000
8.219	34218.000
8.222	35396.000
8.225	38440.000
8.229	42235.000
8.232	45570.000
8.235	47134.000
8.238	53612.000
8.242	53508.000
8.245	55168.000
8.248	53979.000
8.251	54967.000
8.254	49204.000
8.258	46513.000
8.261	41038.000
8.264	36446.000
8.267	34514.000
8.271	28883.000
8.274	25653.000
8.277	24642.000
8.280	22504.000
8.284	20172.000
8.287	20759.000
8.290	21267.000
8.293	20066.000
8.296	20075.000
8.300	18868.000
8.303	19399.000
8.306	18900.000
8.309	18103.000
8.313	19514.000
8.316	19318.000
8.319	18625.000
8.322	18151.000
8.326	16577.000
8.329	18127.000
8.332	17929.000
8.335	18652.000
8.338	18434.000
8.342	19067.000
8.345	18092.000
8.348	17653.000
8.351	17317.000
8.355	17339.000
8.358	18248.000
8.361	19574.000
8.364	17888.000
8.368	18835.000
8.371	19947.000
8.374	18363.000
8.377	18726.000
8.380	18968.000
8.384	18694.000
8.387	19917.000
8.390	20060.000
8.393	19307.000
8.397	19454.000
8.400	19691.000
8.403	19894.000
8.406	19744.000
8.410	20102.000
8.413	20260.000
8.416	19396.000
8.419	19811.000
8.422	20686.000
8.426	19576.000
8.429	19658.000
8.432	20819.000
8.435	20798.000
8.439	22469.000
8.442	21864.000
8.445	22559.000
8.448	23312.000
8.452	21568.000
8.455	22954.000
8.458	22727.000
8.461	23617.000
8.464	23900.000
8.468	23289.000
8.471	23993.000
8.474	25126.000
8.477	25385.000
8.481	23918.000
8.484	24117.000
8.487	24893.000
8.490	22819.000
8.494	23422.000
8.497	26026.000
8.500	24967.000
8.503	24659.000
8.506	24976.000
8.510	24450.000
8.513	27179.000
8.516	27975.000
8.519	27062.000
8.523	28389.000
8.526	29599.000
8.529	28931.000
8.532	30512.000
8.536	28871.000
8.539	29099.000
8.542	31381.000
8.545	29434.000
8.548	30910.000
8.552	28940.000
8.555	27149.000
8.558	27050.000
8.561	26348.000
8.565	27096.000
8.568	23482.000
8.571	23301.000
8.574	22954.000
8.578	21349.000
8.581	22305.000
8.584	20860.000
8.587	20764.000
8.590	21145.000
8.594	20858.000
8.597	21464.000
8.600	21807.000
8.603	20673.000
8.607	19635.000
8.610	20031.000
8.613	19538.000
8.616	19405.000
8.620	21494.000
8.623	21145.000
8.626	20685.000
8.629	20627.000
8.632	20218.000
8.636	21493.000
8.639	21331.000
8.642	22024.000
8.645	21054.000
8.649	20700.000
8.652	19722.000
8.655	21664.000
8.658	21380.000
8.661	20385.000
8.665	18929.000
8.668	19579.000
8.671	19683.000
8.674	18065.000
8.678	19234.000
8.681	18325.000
8.684	18518.000
8.687	18562.000
8.691	19094.000
8.694	17228.000
8.697	17921.000
8.700	18714.000
8.703	17784.000
8.707	19271.000
8.710	17996.000
8.713	18453.000
8.716	21667.000
8.720	20785.000
8.723	23466.000
8.726	25100.000
8.729	27019.000
8.733	29648.000
8.736	30607.000
8.739	34579.000
8.742	35966.000
8.745	34015.000
8.749	34149.000
8.752	31541.000
8.755	30257.000
8.758	27378.000
8.762	24761.000
8.765	23634.000
8.768	21892.000
8.771	21310.000
8.775	18568.000
8.778	18488.000
8.781	19589.000
8.784	19464.000
8.787	17769.000
8.791	18781.000
8.794	18037.000
8.797	16888.000
8.800	18597.000
8.804	18719.000
8.807	17294.000
8.810	16526.000
8.813	17449.000
8.817	15034.000
8.820	16396.000
8.823	16586.000
8.826	15526.000
8.829	16496.000
8.833	15560.000
8.836	17585.000
8.839	15374.000
8.842	15249.000
8.846	15623.000
8.849	15959.000
8.852	16720.000
8.855	17938.000
8.859	17438.000
8.862	16565.000
8.865	16618.000
8.868	16567.000
8.871	16962.000
8.875	18305.000
8.878	16666.000
8.881	18055.000
8.884	17673.000
8.888	16848.000
8.891	18035.000
8.894	16630.000
8.897	17397.000
8.901	16589.000
8.904	17484.000
8.907	18580.000
8.910	19972.000
8.913	18673.000
8.917	19548.000
8.920	18806.000
8.923	21163.000
8.926	21228.000
8.930	19720.000
8.933	19205.000
8.936	21838.000
8.939	21652.000
8.943	22087.000
8.946	21477.000
8.949	22451.000
8.952	21961.000
8.955	20674.000
8.959	21571.000
8.962	22710.000
8.965	23428.000
8.968	22619.000
8.972	22901.000
8.975	23674.000
8.978	23995.000
8.981	22862.000
8.985	24065.000
8.988	23474.000
8.991	22960.000
8.994	26352.000
8.997	26174.000
9.001	27503.000
9.004	27805.000
9.007	27330.000
9.010	28961.000
9.014	29634.000
9.017	28247.000
9.020	31203.000
9.023	32698.000
9.027	31991.000
9.030	31293.000
9.033	30718.000
9.036	30487.000
9.039	28476.000
9.043	27330.000
9.046	25702.000
9.049	25871.000
9.052	25214.000
9.056	24139.000
9.059	22614.000
9.062	22174.000
9.065	21815.000
9.068	20820.000
9.072	20171.000
9.075	20491.000
9.078	19860.000
9.081	20165.000
9.085	18280.000
9.088	19510.000
9.091	17732.000
9.094	19160.000
9.098	17505.000
9.101	18450.000
9.104	19154.000
9.107	18358.000
9.110	18028.000
9.114	18019.000
9.117	16693.000
9.120	19903.000
9.123	18393.000
9.127	18325.000
9.130	17610.000
9.133	18076.000
9.136	18457.000
9.140	19889.000
9.143	19630.000
9.146	18920.000
9.149	18958.000
9.152	19546.000
9.156	20247.000
9.159	19842.000
9.162	19828.000
9.165	19351.000
9.169	19749.000
9.172	20427.000
9.175	20288.000
9.178	19983.000
9.182	19119.000
9.185	19118.000
9.188	17809.000
9.191	17025.000
9.194	18311.000
9.198	17996.000
9.201	18102.000
9.204	17031.000
9.207	19232.000
9.211	17997.000
9.214	18953.000
9.217	18038.000
9.220	19516.000
9.224	19489.000
9.227	19705.000
9.230	19436.000
9.233	21640.000
9.236	20715.000
9.240	21558.000
9.243	20483.000
9.246	20939.000
9.249	20738.000
9.253	20350.000
9.256	23247.000
9.259	21235.000
9.262	21752.000
9.266	20687.000
9.269	22522.000
9.272	23014.000
9.275	24337.000
9.278	24166.000
9.282	23679.000
9.285	25443.000
9.288	23369.000
9.291	23477.000
9.295	22654.000
9.298	23019.000
9.301	22514.000
9.304	22986.000
9.308	22347.000
9.311	21970.000
9.314	23045.000
9.317	20957.000
9.320	22584.000
9.324	21299.000
9.327	21718.000
9.330	21311.000
9.333	20991.000
9.337	20834.000
9.340	21125.000
9.343	20881.000
9.346	21350.000
9.350	19502.000
9.353	21282.000
9.356	21576.000
9.359	20479.000
9.362	19456.000
9.366	19202.000
9.369	19768.000
9.372	20297.000
9.375	20097.000
9.379	18341.000
9.382	21458.000
9.385	20714.000
9.388	19460.000
9.392	20954.000
9.395	20766.000
9.398	21299.000
9.401	20548.000
9.404	21543.000
9.408	21661.000
9.411	22467.000
9.414	21661.000
9.417	21741.000
9.421	22175.000
9.424	22654.000
9.427	22223.000
9.430	24840.000
9.433	24929.000
9.437	25224.000
9.440	22487.000
9.443	24069.000
9.446	23899.000
9.450	25041.000
9.453	21904.000
9.456	20952.000
9.459	21741.000
9.463	20475.000
9.466	21254.000
9.469	19531.000
9.472	20843.000
9.475	19206.000
9.479	21333.000
9.482	18104.000
9.485	18779.000
9.488	20367.000
9.492	20964.000
9.495	19768.000
9.498	20341.000
9.501	22001.000
9.505	22050.000
9.508	23105.000
9.511	21401.000
9.514	22609.000
9.517	23729.000
9.521	22270.000
9.524	22600.000
9.527	22608.000
9.530	21454.000
9.534	22522.000
9.537	22656.000
9.540	23092.000
9.543	20629.000
9.547	21059.000
9.550	19771.000
9.553	22314.000
9.556	21130.000
9.559	21008.000
9.563	20711.000
9.566	20557.000
9.569	18929.000
9.572	19777.000
9.576	19017.000
9.579	19730.000
9.582	20717.000
9.585	18570.000
9.589	19583.000
9.592	22078.000
9.595	19953.000
9.598	19384.000
9.601	20460.000
9.605	19734.000
9.608	18940.000
9.611	19291.000
9.614	20256.000
9.618	20254.000
9.621	20165.000
9.624	21543.000
9.627	19365.000
9.631	20222.000
9.634	20121.000
9.637	19743.000
9.640	20283.000
9.643	20627.000
9.647	20351.000
9.650	21529.000
9.653	21202.000
9.656	20678.000
9.660	23988.000
9.663	23098.000
9.666	23815.000
9.669	23722.000
9.673	24663.000
9.676	28175.000
9.679	27262.000
9.682	25398.000
9.685	26427.000
9.689	26383.000
9.692	26896.000
9.695	24909.000
9.698	26306.000
9.702	25935.000
9.705	24429.000
9.708	23699.000
9.711	23540.000
9.715	22938.000
9.718	22622.000
9.721	22723.000
9.724	22400.000
9.727	23473.000
9.731	23789.000
9.734	23419.000
9.737	25193.000
9.740	25241.000
9.744	25108.000
9.747	29098.000
9.750	27730.000
9.753	30024.000
9.757	29552.000
9.760	30174.000
9.763	31894.000
9.766	33179.000
9.769	32896.000
9.773	34453.000
9.776	34172.000
9.779	36212.000
9.782	35743.000
9.786	39693.000
9.789	39227.000
9.792	41622.000
9.795	44639.000
9.799	50576.000
9.802	55664.000
9.805	64720.000
9.808	77280.000
9.811	89378.000
9.815	108707.000
9.818	127030.000
9.821	147445.000
9.824	160751.000
9.828	174162.000
9.831	172230.000
9.834	168921.000
9.837	156114.000
9.840	132764.000
9.844	111358.000
9.847	90437.000
9.850	76819.000
9.853	61944.000
9.857	55314.000
9.860	46660.000
9.863	41116.000
9.866	39611.000
9.870	35603.000
9.873	35176.000
9.876	32508.000
9.879	32268.000
9.882	29917.000
9.886	29119.000
9.889	27245.000
9.892	26154.000
9.895	25948.000
9.899	25054.000
9.902	25206.000
9.905	21676.000
9.908	23062.000
9.912	23849.000
9.915	20971.000
9.918	22012.000
9.921	20663.000
9.924	22982.000
9.928	21976.000
9.931	21886.000
9.934	21135.000
9.937	21179.000
9.941	20946.000
9.944	19652.000
9.947	22012.000
9.950	21115.000
9.954	20349.000
9.957	24044.000
9.960	20919.000
9.963	22292.000
9.966	22372.000
9.970	25760.000
9.973	25436.000
9.976	24949.000
9.979	25193.000
9.983	25192.000
9.986	23830.000
9.989	22262.000
9.992	23032.000
9.996	22882.000
9.999	20135.000
10.002	19779.000
10.005	18538.000
10.008	17643.000
10.012	18446.000
10.015	20910.000
10.018	17672.000
10.021	18874.000
10.025	18732.000
10.028	17421.000
10.031	17696.000
10.034	17983.000
10.038	18105.000
10.041	16257.000
10.044	16764.000
10.047	16871.000
10.050	17147.000
10.054	17253.000
10.057	15956.000
10.060	16815.000
10.063	16910.000
10.067	18128.000
10.070	17690.000
10.073	16577.000
10.076	16593.000
10.080	17126.000
10.083	16472.000
10.086	15960.000
10.089	16136.000
10.092	14188.000
10.096	15623.000
10.099	15501.000
10.102	15324.000
10.105	14253.000
10.109	14026.000
10.112	14637.000
10.115	15135.000
10.118	14610.000
10.122	14573.000
10.125	14606.000
10.128	15129.000
10.131	15215.000
10.134	14376.000
10.138	13212.000
10.141	15615.000
10.144	12802.000
10.147	13323.000
10.151	15074.000
10.154	13986.000
10.157	13990.000
10.160	12368.000
10.164	14494.000
10.167	13594.000
10.170	14178.000
10.173	13633.000
10.176	13374.000
10.180	12454.000
10.183	13295.000
10.186	13991.000
10.189	13919.000
10.193	14729.000
10.196	14589.000
10.199	12503.000
10.202	13162.000
10.205	14052.000
10.209	13975.000
10.212	13914.000
10.215	13281.000
10.218	13201.000
10.222	14144.000
10.225	14011.000
10.228	13932.000
10.231	14485.000
10.235	14189.000
10.238	14174.000
10.241	14100.000
10.244	13715.000
10.247	14175.000
10.251	13288.000
10.254	13771.000
10.257	12060.000
10.260	12846.000
10.264	13450.000
10.267	14054.000
10.270	12479.000
10.273	12778.000
10.277	13414.000
10.280	12505.000
10.283	12178.000
10.286	12318.000
10.289	12855.000
10.293	12059.000
10.296	12710.000
10.299	14521.000
10.302	12222.000
10.306	13952.000
10.309	12835.000
10.312	13352.000
10.315	13570.000
10.319	13418.000
10.322	13152.000
10.325	13493.000
10.328	12515.000
10.331	13327.000
10.335	13821.000
10.338	13611.000
10.341	12475.000
10.344	14417.000
10.348	13869.000
10.351	13934.000
10.354	13474.000
10.357	13897.000
10.361	13832.000
10.364	13534.000
10.367	14071.000
10.370	14195.000
10.373	13752.000
10.377	14583.000
10.380	15281.000
10.383	15157.000
10.386	16653.000
10.390	15166.000
10.393	15196.000
10.396	16658.000
10.399	15029.000
10.403	15124.000
10.406	14423.000
10.409	13650.000
10.412	15018.000
10.415	14338.000
10.419	13280.000
10.422	14419.000
10.425	13404.000
10.428	13579.000
10.432	13675.000
10.435	13920.000
10.438	12766.000
10.441	12905.000
10.445	12735.000
10.448	14554.000
10.451	14280.000
10.454	12697.000
10.457	14255.000
10.461	15015.000
10.464	14453.000
10.467	13282.000
10.470	14123.000
10.474	14946.000
10.477	15161.000
10.480	14967.000
10.483	14821.000
10.487	14413.000
10.490	15684.000
10.493	15102.000
10.496	14422.000
10.499	15668.000
10.503	16258.000
10.506	15536.000
10.509	16085.000
10.512	16158.000
10.516	15739.000
10.519	16296.000
10.522	17067.000
10.525	16691.000
10.529	16521.000
10.532	15477.000
10.535	16967.000
10.538	15770.000
10.541	16095.000
10.545	16505.000
10.548	17569.000
10.551	19031.000
10.554	18707.000
10.558	21265.000
10.561	23446.000
10.564	24228.000
10.567	27547.000
10.571	30407.000
10.574	32680.000
10.577	38495.000
10.580	40836.000
10.583	41836.000
10.587	46226.000
10.590	49623.000
10.593	52711.000
10.596	56566.000
10.600	57409.000
10.603	60354.000
10.606	59723.000
10.609	60976.000
10.612	64760.000
10.616	58689.000
10.619	60117.000
10.622	60021.000
10.625	60788.000
10.629	60507.000
10.632	57575.000
10.635	58292.000
10.638	54964.000
10.642	57313.000
10.645	55766.000
10.648	54666.000
10.651	52198.000
10.654	51710.000
10.658	49372.000
10.661	48869.000
10.664	49264.000
10.667	49324.000
10.671	48131.000
10.674	45363.000
10.677	42777.000
10.680	44030.000
10.684	42597.000
10.687	44268.000
10.690	42249.000
10.693	37761.000
10.696	41504.000
10.700	36950.000
10.703	37201.000
10.706	38201.000
10.709	36437.000
10.713	38289.000
10.716	35000.000
10.719	35927.000
10.722	34818.000
10.726	34461.000
10.729	34284.000
10.732	33987.000
10.735	33466.000
10.738	33522.000
10.742	34196.000
10.745	36190.000
10.748	35760.000
10.751	35784.000
10.755	37970.000
10.758	41003.000
10.761	41942.000
10.764	45815.000
10.768	46217.000
10.771	46652.000
10.774	48577.000
10.777	51148.000
10.780	47569.000
10.784	48060.000
10.787	46423.000
10.790	44248.000
10.793	41462.000
10.797	39367.000
10.800	38903.000
10.803	37164.000
10.806	35073.000
10.810	33699.000
10.813	35606.000
10.816	32628.000
10.819	33212.000
10.822	33774.000
10.826	31172.000
10.829	31964.000
10.832	30929.000
10.835	30129.000
10.839	28315.000
10.842	29755.000
10.845	28803.000
10.848	28571.000
10.852	28651.000
10.855	26459.000
10.858	25916.000
10.861	26228.000
10.864	25254.000
10.868	24638.000
10.871	25406.000
10.874	24756.000
10.877	26530.000
10.881	24916.000
10.884	24030.000
10.887	26006.000
10.890	24974.000
10.894	23959.000
10.897	22925.000
10.900	23292.000
10.903	23621.000
10.906	25069.000
10.910	24726.000
10.913	24942.000
10.916	23752.000
10.919	25198.000
10.923	25342.000
10.926	23781.000
10.929	23763.000
10.932	24916.000
10.936	21573.000
10.939	22907.000
10.942	21646.000
10.945	23314.000
10.948	21634.000
10.952	21736.000
10.955	23214.000
10.958	20469.000
10.961	21534.000
10.965	21248.000
10.968	21557.000
10.971	21116.000
10.974	21391.000
10.978	20359.000
10.981	20135.000
10.984	21152.000
10.987	20697.000
10.990	20137.000
10.994	19641.000
10.997	19086.000
11.000	18926.000
11.003	20073.000
11.007	18633.000
11.010	18882.000
11.013	18463.000
11.016	18689.000
11.019	17984.000
11.023	17957.000
11.026	18266.000
11.029	19201.000
11.032	19370.000
11.036	17408.000
11.039	17929.000
11.042	18548.000
11.045	18851.000
11.049	18457.000
11.052	18974.000
11.055	18556.000
11.058	18917.000
11.061	17387.000
11.065	20419.000
11.068	19022.000
11.071	18545.000
11.074	18889.000
11.078	18984.000
11.081	18807.000
11.084	19746.000
11.087	19013.000
11.091	20567.000
11.094	20538.000
11.097	20509.000
11.100	21352.000
11.103	21502.000
11.107	19875.000
11.110	19388.000
11.113	18052.000
11.116	18243.000
11.120	17681.000
11.123	19201.000
11.126	20188.000
11.129	18505.000
11.133	19205.000
11.136	18694.000
11.139	18625.000
11.142	17351.000
11.145	18362.000
11.149	19507.000
11.152	18838.000
11.155	19704.000
11.158	17195.000
11.162	18568.000
11.165	19386.000
11.168	17793.000
11.171	18550.000
11.175	19114.000
11.178	20242.000
11.181	19314.000
11.184	20153.000
11.187	20611.000
11.191	20806.000
11.194	20531.000
11.197	22463.000
11.200	24089.000
11.204	23389.000
11.207	23158.000
11.210	23883.000
11.213	23286.000
11.217	21844.000
11.220	20879.000
11.223	20275.000
11.226	21363.000
11.229	20622.000
11.233	17896.000
11.236	20610.000
11.239	20849.000
11.242	21576.000
11.246	22481.000
11.249	23102.000
11.252	24187.000
11.255	25689.000
11.259	27094.000
11.262	27410.000
11.265	29304.000
11.268	28578.000
11.271	27262.000
11.275	29094.000
11.278	26287.000
11.281	28128.000
11.284	29161.000
11.288	26749.000
11.291	27749.000
11.294	26045.000
11.297	25104.000
11.301	25500.000
11.304	26982.000
11.307	26309.000
11.310	26094.000
11.313	24513.000
11.317	25048.000
11.320	26347.000
11.323	24552.000
11.326	26949.000
11.330	26768.000
11.333	26835.000
11.336	29033.000
11.339	33164.000
11.343	34833.000
11.346	37612.000
11.349	44536.000
11.352	50343.000
11.355	58881.000
11.359	66143.000
11.362	73782.000
11.365	79462.000
11.368	79963.000
11.372	79524.000
11.375	74157.000
11.378	64488.000
11.381	54536.000
11.384	47175.000
11.388	37863.000
11.391	32395.000
11.394	30143.000
11.397	25940.000
11.401	26687.000
11.404	25956.000
11.407	22885.000
11.410	21918.000
11.414	22293.000
11.417	20404.000
11.420	21248.000
11.423	20531.000
11.426	20340.000
11.430	19452.000
11.433	19415.000
11.436	17892.000
11.439	19868.000
11.443	19220.000
11.446	18251.000
11.449	16471.000
11.452	18705.000
11.456	17435.000
11.459	17849.000
11.462	17748.000
11.465	16985.000
11.468	16581.000
11.472	17854.000
11.475	17665.000
11.478	17588.000
11.481	19216.000
11.485	18308.000
11.488	17373.000
11.491	18523.000
11.494	18538.000
11.498	17432.000
11.501	18714.000
11.504	18787.000
11.507	19371.000
11.510	18255.000
11.514	19118.000
11.517	17800.000
11.520	19542.000
11.523	18792.000
11.527	18324.000
11.530	19615.000
11.533	19904.000
11.536	18624.000
11.540	22107.000
11.543	20944.000
11.546	23350.000
11.549	22931.000
11.552	23116.000
11.556	23789.000
11.559	24539.000
11.562	24836.000
11.565	24011.000
11.569	24309.000
11.572	22232.000
11.575	19651.000
11.578	18992.000
11.582	18803.000
11.585	18619.000
11.588	16090.000
11.591	17064.000
11.594	16131.000
11.598	19481.000
11.601	16037.000
11.604	17199.000
11.607	17479.000
11.611	15703.000
11.614	17117.000
11.617	16960.000
11.620	16197.000
11.624	16436.000
11.627	17102.000
11.630	16099.000
11.633	17296.000
11.636	14842.000
11.640	16927.000
11.643	16574.000
11.646	16608.000
11.649	16159.000
11.653	16183.000
11.656	17185.000
11.659	17465.000
11.662	16587.000
11.666	17230.000
11.669	17550.000
11.672	17090.000
11.675	18452.000
11.678	18470.000
11.682	18907.000
11.685	19979.000
11.688	19946.000
11.691	23103.000
11.695	24031.000
11.698	22168.000
11.701	22397.000
11.704	20971.000
11.708	22355.000
11.711	20391.000
11.714	20421.000
11.717	18879.000
11.720	19110.000
11.724	18024.000
11.727	17805.000
11.730	18115.000
11.733	16544.000
11.737	17882.000
11.740	17433.000
11.743	17198.000
11.746	16332.000
11.750	17299.000
11.753	18249.000
11.756	16461.000
11.759	16400.000
11.762	16034.000
11.766	16772.000
11.769	15849.000
11.772	17895.000
11.775	17222.000
11.779	18785.000
11.782	18371.000
11.785	15703.000
11.788	18033.000
11.791	19824.000
11.795	18174.000
11.798	17055.000
11.801	18743.000
11.804	19023.000
11.808	20266.000
11.811	18706.000
11.814	19991.000
11.817	19536.000
11.821	19893.000
11.824	18976.000
11.827	20022.000
11.830	21718.000
11.833	23906.000
11.837	22961.000
11.840	24467.000
11.843	24925.000
11.846	25297.000
11.850	24310.000
11.853	22742.000
11.856	22853.000
11.859	23903.000
11.863	22583.000
11.866	20767.000
11.869	20264.000
11.872	20318.000
11.875	21209.000
11.879	18668.000
11.882	18879.000
11.885	17653.000
11.888	18252.000
11.892	17333.000
11.895	17401.000
11.898	17165.000
11.901	16246.000
11.905	16835.000
11.908	16519.000
11.911	16424.000
11.914	15519.000
11.917	14816.000
11.921	14313.000
11.924	17468.000
11.927	16327.000
11.930	15100.000
11.934	14185.000
11.937	15106.000
11.940	14841.000
11.943	15849.000
11.947	14393.000
11.950	14978.000
11.953	15163.000
11.956	14831.000
11.959	14691.000
11.963	14605.000
11.966	16121.000
11.969	14215.000
11.972	13540.000
11.976	14025.000
11.979	15801.000
11.982	16006.000
11.985	15870.000
11.989	15893.000
11.992	14987.000
11.995	15000.000
11.998	17240.000
12.001	15930.000
12.005	15335.000
12.008	16569.000
12.011	15230.000
12.014	14695.000
12.018	15076.000
12.021	15969.000
12.024	15634.000
12.027	15643.000
12.031	15617.000
12.034	15997.000
12.037	15707.000
12.040	15856.000
12.043	14069.000
12.047	15450.000
12.050	15941.000
12.053	15500.000
12.056	17388.000
12.060	16330.000
12.063	16537.000
12.066	17737.000
12.069	18681.000
12.073	18320.000
12.076	19913.000
12.079	19531.000
12.082	19909.000
12.085	20135.000
12.089	23416.000
12.092	19806.000
12.095	20406.000
12.098	18652.000
12.102	18993.000
12.105	19986.000
12.108	20674.000
12.111	19168.000
12.115	19279.000
12.118	19333.000
12.121	18075.000
12.124	19586.000
12.127	19538.000
12.131	20011.000
12.134	20205.000
12.137	22552.000
12.140	22353.000
12.144	24610.000
12.147	24917.000
12.150	28983.000
12.153	31787.000
12.157	35248.000
12.160	37918.000
12.163	40092.000
12.166	41720.000
12.169	40671.000
12.173	43940.000
12.176	47296.000
12.179	52734.000
12.182	56473.000
12.186	63460.000
12.189	68942.000
12.192	76735.000
12.195	86433.000
12.198	95072.000
12.202	99994.000
12.205	105071.000
12.208	108775.000
12.211	106655.000
12.215	102090.000
12.218	97467.000
12.221	90367.000
12.224	84295.000
12.228	77508.000
12.231	75152.000
12.234	67771.000
12.237	64615.000
12.240	61476.000
12.244	59089.000
12.247	55434.000
12.250	53671.000
12.253	49824.000
12.257	50248.000
12.260	47520.000
12.263	45763.000
12.266	43480.000
12.270	41116.000
12.273	40567.000
12.276	39685.000
12.279	39219.000
12.282	35422.000
12.286	37656.000
12.289	33806.000
12.292	34339.000
12.295	31781.000
12.299	31134.000
12.302	31986.000
12.305	30525.000
12.308	29824.000
12.312	32136.000
12.315	32102.000
12.318	29345.000
12.321	30518.000
12.324	30560.000
12.328	29043.000
12.331	29241.000
12.334	28877.000
12.337	28296.000
12.341	27572.000
12.344	26436.000
12.347	26405.000
12.350	26963.000
12.354	28044.000
12.357	26219.000
12.360	25068.000
12.363	25074.000
12.366	26833.000
12.370	26652.000
12.373	24694.000
12.376	24512.000
12.379	25294.000
12.383	24115.000
12.386	24893.000
12.389	23577.000
12.392	25430.000
12.396	26061.000
12.399	25970.000
12.402	25187.000
12.405	27178.000
12.408	28301.000
12.412	30659.000
12.415	33335.000
12.418	35132.000
12.421	35462.000
12.425	35687.000
12.428	34375.000
12.431	32092.000
12.434	28596.000
12.438	27548.000
12.441	24386.000
12.444	23682.000
12.447	21380.000
12.450	20785.000
12.454	20871.000
12.457	21453.000
12.460	20966.000
12.463	19743.000
12.467	21133.000
12.470	20584.000
12.473	21951.000
12.476	21456.000
12.480	20475.000
12.483	20027.000
12.486	19889.000
12.489	20612.000
12.492	20831.000
12.496	20639.000
12.499	19379.000
12.502	19517.000
12.505	19782.000
12.509	18977.000
12.512	18127.000
12.515	17826.000
12.518	18092.000
12.522	20094.000
12.525	18377.000
12.528	19856.000
12.531	18026.000
12.534	20246.000
12.538	18242.000
12.541	18242.000
[truncated: 5,096 more rows]
